# Supplementary material for: Gut microbiome in two high-altitude bird populations showed heterogeneity in sex and life stage
Source: FEMS Microbes. 2024 Jul 4;5:xtae020. doi: 10.1093/femsmc/xtae020 (PMC11462087; doi:10.1093/femsmc/xtae020)
Supplement: xtae020_Supplemental_Files [file xtae020_supplemental_files.zip]

Archive with 5 entries (5 files):
- FEMSMC-2024-008.R2 one sentence summary.docx
- FEMSMC-2024-008.r2 supplementary data - reviews and author response.docx
- Supplementary file1_figure_table.docx
- Supplementary_file2_metastats.xlsx
- Supplementary_file3_diversity_test.xlsx
