# Supplementary material for: Gut microbiome in two high-altitude bird populations showed heterogeneity in sex and life stage
Source: FEMS Microbes. 2024 Jul 4;5:xtae020. doi: 10.1093/femsmc/xtae020 (PMC11462087; doi:10.1093/femsmc/xtae020)
Supplement: xtae020_Supplemental_Files [file xtae020_supplemental_files.zip › Supplementary_file2_metastats.xlsx]

## Sheet: Species_Genus_diff
Taxon	Group1_mean	Group1_variance	Group1_standard	Group2_mean	Group2_variance	Group2_standard	P_Value	Q_Value
Catellicoccus	0.288173	0.123367	0.117079	0.373969	0.120487	0.070854	0.526474	1
Bacteroides	0.0633216	0.0122722	0.0369267	0.0748814	0.0240711	0.0316696	0.81019	1
f__Peptostreptococcaceae_Unclassified	0.125317	0.0336265	0.0611251	0.0410505	0.00489645	0.0142835	0.232767	1
Candidatus_Arthromitus	0.0142484	0.00182076	0.0142235	0.0548576	0.0345243	0.0379277	0.529471	1
Unclassified_Unclassified	0.0519856	0.00692336	0.0277356	0.029429	0.00181676	0.00870048	0.512488	1
Cetobacterium	0.0045184	9.98851e-05	0.00333142	0.0352856	0.012744	0.0230434	0.317682	1
Acinetobacter	0.00977166	0.000205756	0.0047814	0.0322348	0.00314697	0.0114509	0.107892	1
f__Ruminococcaceae_Unclassified	0.0473062	0.0032111	0.0188889	0.017202	0.000670911	0.00528721	0.205794	1
Methyloversatilis	0.0617432	0.0342822	0.0617182	0.00279494	0.00018401	0.00276895	0.661339	1
Staphylococcus	0.00206611	3.26425e-05	0.00190445	0.0197102	0.00886215	0.019216	0.833167	1
f__Rhodobacteraceae_Unclassified	0.0102145	0.000425959	0.00687959	0.0153455	0.000576276	0.00490015	0.515485	1
Nodosilinea_PCC-7104	0.0354548	0.00907212	0.0317492	0.0053283	0.000180408	0.00274171	0.576424	1
f__Lachnospiraceae_Unclassified	0.0135108	0.000171549	0.00436589	0.0132779	0.000368277	0.00391725	0.973027	1
f__Erysipelotrichaceae_Unclassified	0.0072169	5.59483e-05	0.00249329	0.0154694	0.000322839	0.00366765	0.10989	1
Fusobacterium	0.0246812	0.00103583	0.0107281	0.00874522	0.000188564	0.002803	0.186813	1
Escherichia-Shigella	0.000666356	1.06204e-06	0.000343517	0.0129323	0.00187412	0.00883676	0.255744	1
Enterococcus	0.000699573	1.19387e-06	0.000364214	0.0114136	0.00161963	0.00821489	0.133866	1
f__Family_XIII_Unclassified	0.0160946	0.00160426	0.0133511	0.00446552	4.12427e-05	0.00131089	0.615385	1
Tyzzerella_3	0.00280895	1.22126e-05	0.00116488	0.00937359	0.000237567	0.00314621	0.0782429	1
f__Enterobacteriaceae_Unclassified	0.00959404	0.00014104	0.00395868	0.00665258	0.000364426	0.00389672	0.366931	1
GCA-900066225	0.01474	0.00139936	0.0124693	0.00458196	0.000153794	0.00253142	0.659341	1
f__Prevotellaceae_Unclassified	0.00863799	0.000300192	0.00577535	0.00669438	0.000817015	0.00583458	0.495047	1
Parabacteroides	0.0135131	0.000470646	0.00723146	0.00417038	8.68846e-05	0.00190268	0.313686	1
f__Rhizobiaceae_Unclassified	0.000444074	6.71917e-07	0.000273235	0.00817163	0.00111948	0.00682971	0.00374787	1
Corynebacterium_1	0.00146549	2.78291e-06	0.000556069	0.00746564	0.00113273	0.00687002	0.0354067	1
Indibacter	0.014655	0.000841126	0.00966739	0.000786279	5.73602e-06	0.000488877	0.26973	1
f__Desulfovibrionaceae_Unclassified	0.00980995	0.000511461	0.0075385	0.00238693	2.92069e-05	0.00110316	0.00772502	1
RB41	0.000155524	2.17691e-07	0.000155524	0.00457258	0.000429351	0.00422961	0.0423427	1
Butyricicoccus	0.00203117	5.25694e-06	0.000764268	0.00386552	9.67406e-05	0.0020077	0.737595	1
Campylobacter	0.00178746	6.70904e-06	0.000863394	0.00374058	8.06295e-05	0.00183291	0.737595	1
Leifsonia	0.0036297	3.38032e-05	0.00193802	0.00294357	2.58486e-05	0.0010378	0.737648	1
f__Burkholderiaceae_Unclassified	0.0032642	8.2535e-06	0.00095763	0.00264641	1.10083e-05	0.000677259	0.71157	1
Helicobacter	0.00480629	0.000205752	0.00478135	0.00169105	3.53777e-05	0.00121411	0.225259	1
f__Micrococcaceae_Unclassified	0.000510763	8.48136e-07	0.000306981	0.00327253	7.62015e-05	0.00178187	0.117154	1
Oligella	0	0	0	0.00334133	0.000267948	0.00334133	0.117096	1
f__Nostocaceae_Unclassified	0.00768286	0.00022497	0.00499967	0.000457924	1.42028e-06	0.000243266	0.000674147	1
Mesorhizobium	0.00133197	3.19694e-06	0.000595999	0.00277194	2.69563e-05	0.0010598	0.691493	1
Ruminococcaceae_UCG-008	0.00791797	0.000489119	0.00737201	0.000287229	3.28328e-07	0.000116963	0.000674147	1
Lactobacillus	0.00222023	1.48942e-05	0.00128643	0.00234627	6.44694e-05	0.00163897	1	1
Amaricoccus	0.00150957	6.58816e-06	0.000855581	0.0025721	1.58127e-05	0.000811703	0.681872	1
Microcoleus_SAG_1449-1a	0	0	0	0.00307824	0.000226773	0.0030739	0.20059	1
[Clostridium]_innocuum_group	0	0	0	0.00299967	0.000215952	0.00299967	0.20059	1
f__uncultured_Unclassified	0.000988244	2.90678e-06	0.00056831	0.00259392	5.25489e-05	0.00147971	0.68184	1
Alistipes	0.00397571	0.000134346	0.00386359	0.00122019	2.30292e-05	0.000979566	0.0932868	1
Aerococcus	1.10956e-05	1.10801e-09	1.10956e-05	0.00269551	0.000168812	0.00265214	0.198419	1
Blastocatella	8.88711e-05	7.10827e-08	8.88711e-05	0.00260727	0.000152143	0.00251779	0.198419	1
Mucispirillum	0.00278629	2.1546e-05	0.00154726	0.00132018	4.73063e-06	0.00044397	0.354538	1
Ralstonia	0.00159862	1.99149e-06	0.0004704	0.00170256	4.14346e-06	0.000415505	1	1
Catenisphaera	0.00160964	3.26119e-06	0.000601959	0.00164798	1.09513e-05	0.000675504	1	1
Sphingomonas	0.000621853	1.44601e-06	0.000400834	0.00193265	3.41807e-05	0.0011934	1	1
Hydrocarboniphaga	0.00555444	0.000277667	0.00555444	8.33009e-05	1.34412e-07	7.48364e-05	0.0014982	1
f__Blastocatellaceae_Unclassified	0.000388803	1.19314e-06	0.000364103	0.00197272	5.49226e-05	0.00151276	0.332028	1
f__Ambiguous_taxa_Unclassified	0.00041063	2.42858e-07	0.000164269	0.00196452	6.77224e-05	0.00167981	0.332028	1
f__Gemmatimonadaceae_Unclassified	0.000111089	1.11067e-07	0.000111089	0.00206539	5.65323e-05	0.00153477	0.33198	1
Lactococcus	0.00282061	6.15379e-05	0.00261487	0.00104986	8.79097e-06	0.000605219	0.354497	1
Sanguibacter	0.00127677	7.49486e-06	0.000912558	0.00149903	8.64909e-06	0.000600316	1	1
Desulfovibrio	0.00259777	1.47029e-05	0.00127815	0.000978665	4.65111e-06	0.000440223	0.30026	1
f__Chitinophagaceae_Unclassified	0.000211039	2.73509e-07	0.000174327	0.00187698	4.58615e-05	0.00138235	0.331998	1
Psychrobacter	0.000288752	2.73472e-07	0.000174315	0.00183143	2.87868e-05	0.00109519	0.580086	1
f__uncultured_bacterium_Unclassified	0.000155437	1.30121e-07	0.000120241	0.00182558	2.40825e-05	0.00100172	0.580129	1
Rikenella	0.00134317	7.83944e-06	0.0009333	0.00129576	7.46556e-06	0.000557732	1	1
Bacillus	0.000321867	3.03639e-07	0.000183678	0.00165936	2.05594e-05	0.000925549	0.580086	1
f__Planococcaceae_Unclassified	0.00108791	1.29391e-06	0.000379168	0.00136088	8.52624e-06	0.000596037	1	1
f__Bacillaceae_Unclassified	0.00013323	2.74598e-08	5.52367e-05	0.0016772	2.78357e-05	0.00107695	0.580129	1
Mycoplasma	0.000288587	2.40622e-07	0.000163511	0.00154881	2.69658e-05	0.00105999	0.580086	1
f__Sphingomonadaceae_Unclassified	0.000244299	1.12745e-07	0.000111925	0.00150294	9.71461e-06	0.00063622	0.580129	1
Allorhizobium-Neorhizobium-Pararhizobium-Rhizobium	0.000766465	4.30585e-06	0.000691685	0.00127296	2.45725e-05	0.00101186	1	1
Harryflintia	0.00231889	3.29129e-05	0.00191233	0.000704065	5.30136e-06	0.000469989	0.300642	1
Pseudomonas	0.000643965	9.09166e-07	0.000317834	0.00129865	7.89594e-06	0.000573583	1	1
Exiguobacterium	0.000110967	1.10823e-07	0.000110967	0.00148123	1.18253e-05	0.000701941	0.580129	1
f__JG30-KF-CM45_Unclassified	0.00029966	1.49711e-07	0.000128975	0.0013527	9.86224e-06	0.000641036	0.567095	1
Phascolarctobacterium	0.0011214	5.19139e-06	0.000759487	0.000991191	1.51848e-05	0.000795426	1	1
Microvirga	0.000377484	2.69249e-07	0.000172964	0.00127725	4.10006e-06	0.000413323	0.567095	1
Salinarimonas	0.000455145	5.24638e-07	0.00024144	0.00121443	2.15957e-05	0.000948588	0.567095	1
Thermoanaerobacter	0.00197548	1.75573e-05	0.00139671	0.000628842	1.77238e-06	0.000271752	0.300499	1
Myroides	0	0	0	0.0013332	4.23808e-05	0.00132886	0.567008	1
f__Xanthomonadaceae_Unclassified	0.00178753	1.40017e-05	0.00124729	0.000644573	2.14238e-06	0.000298774	0.300642	1
Mooreia	0.00342017	0.000105278	0.00342017	4.16708e-06	4.1675e-10	4.16708e-06	0.0202486	1
Jeotgalicoccus	0	0	0	0.00127904	3.92626e-05	0.00127904	0.567008	1
Euzebya	0.00284268	6.83361e-05	0.00275552	0.000208067	1.98616e-07	9.09706e-05	0.0202486	1
Paracoccus	0.00105497	3.42889e-06	0.000617242	0.00086586	1.73599e-06	0.000268948	1	1
Anaerofilum	0.000965822	1.58289e-06	0.000419377	0.000862363	5.73452e-06	0.000488813	1	1
f__Unknown_Family_Unclassified	0.00122138	9.80518e-06	0.00104377	0.000757409	8.28908e-07	0.000185844	1	1
Blautia	0.000355433	6.27527e-07	0.000264055	0.000995424	2.02431e-05	0.000918402	1	1
Truepera	8.88189e-05	2.85744e-08	5.63465e-05	0.00103963	1.9171e-05	0.000893751	1	1
Flavonifractor	0.00132133	4.95973e-06	0.000742349	0.00055816	2.31878e-06	0.000310831	0.471215	1
Burkholderia-Caballeronia-Paraburkholderia	0.00076594	5.96451e-07	0.000257434	0.000757528	1.03618e-06	0.000207784	1	1
Hymenobacter	1.11089e-05	1.11067e-09	1.11089e-05	0.00104138	1.18966e-05	0.000704055	1	1
Stenotrophomonas	0.00072186	1.6862e-06	0.000432846	0.000769537	8.4037e-06	0.000591738	1	1
f__Beijerinckiaceae_Unclassified	0.000211	1.53541e-07	0.000130615	0.000969954	7.91208e-06	0.000574169	1	1
Negativibacillus	0.00114353	5.18465e-06	0.000758995	0.000599388	1.26375e-06	0.00022947	0.471215	1
Nocardioides	0.00126628	1.15206e-05	0.0011314	0.000536605	9.6486e-07	0.000200506	0.471215	1
Tyzzerella	0.0012324	1.54565e-06	0.000414414	0.000541447	2.06588e-06	0.000293391	0.471215	1
f__Microbacteriaceae_Unclassified	0.000322101	6.1671e-07	0.00026177	0.00086186	4.98522e-06	0.000455761	1	1
Anaerobiospirillum	0.00222015	1.69256e-05	0.00137136	0.000133274	1.49138e-07	7.88295e-05	0.0743501	1
f__Isosphaeraceae_Unclassified	0.00103255	5.72063e-06	0.000797262	0.000574203	1.18663e-06	0.000222357	0.471215	1
f__Euzebyaceae_Unclassified	0.000155397	5.76913e-08	8.00634e-05	0.000869192	1.12857e-05	0.000685739	1	1
Micrococcus	0.00225506	4.27859e-05	0.00218036	7.91018e-05	5.47174e-08	4.77482e-05	0.0743501	1
Afipia	0.000832407	6.4094e-07	0.000266862	0.000620118	5.60547e-07	0.000152827	0.471215	1
Belliella	0.00240966	5.17191e-05	0.0023972	1.2475e-05	3.73504e-09	1.2475e-05	0.0743501	1
Paenalcaligenes	0	0	0	0.000908243	1.97977e-05	0.000908243	1	1
f__Cyclobacteriaceae_Unclassified	0.000510748	1.46686e-06	0.000403713	0.000707055	4.67312e-06	0.000441264	1	1
Facklamia	0	0	0	0.000887411	1.89e-05	0.000887411	1	1
f__Corynebacteriaceae_Unclassified	0.0016218	2.08863e-05	0.00152339	0.000262186	4.71125e-07	0.000140108	0.470894	1
Proteus	0	0	0	0.000858248	1.76781e-05	0.000858248	1	1
f__Coleofasciculaceae_Unclassified	6.65834e-05	1.74519e-08	4.40352e-05	0.000832876	7.30507e-06	0.000551704	1	1
Tychonema_CCAP_1459-11B	0	0	0	0.000856848	5.92083e-06	0.00049669	1	1
Segetibacter	0	0	0	0.000845559	1.68099e-05	0.000836907	1	1
Leptolyngbya_VRUC_135	0.000110975	5.09783e-08	7.52612e-05	0.000794368	1.0509e-05	0.000661723	1	1
Flavisolibacter	0	0	0	0.000816143	1.28026e-05	0.000730371	1	1
f__Atopobiaceae_Unclassified	0.00124345	4.36486e-06	0.000696408	0.000353837	5.90979e-07	0.000156921	0.471215	1
Ferruginibacter	0	0	0	0.000816276	1.42285e-05	0.00076997	1	1
f__AKIW781_Unclassified	0.000177727	2.46848e-07	0.000165613	0.000724674	1.08755e-05	0.000673161	1	1
Brevundimonas	0.000333187	5.57291e-07	0.00024884	0.000665784	1.52635e-06	0.000252186	1	1
f__WD2101_soil_group_Unclassified	0	0	0	0.000778906	1.42402e-05	0.000770286	1	1
Collinsella	0.000577267	5.18726e-07	0.000240075	0.000557847	1.20578e-06	0.000224144	0.471215	1
Nitrospira	3.33267e-05	9.996e-09	3.33267e-05	0.000755705	1.33947e-05	0.000747069	1	1
Ruminiclostridium_9	0.000255328	1.62448e-07	0.00013435	0.000662327	2.66398e-06	0.000333165	1	1
Millionella	0.000588552	1.48715e-06	0.000406496	0.000529311	4.07834e-06	0.000412227	0.471215	1
f__Intrasporangiaceae_Unclassified	0.000555315	1.28226e-06	0.000377457	0.000536618	9.71168e-07	0.00020116	1	1
Pseudonocardia	0.00101089	8.97255e-06	0.000998474	0.000341359	1.27205e-06	0.000230222	0.471215	1
f__Nitriliruptoraceae_Unclassified	0.000588348	7.77547e-07	0.000293929	0.00049488	3.62503e-06	0.000388643	0.471215	1
Hydrogenophaga	0.00156634	2.17313e-05	0.0015539	0.000120726	1.54542e-07	8.0245e-05	0.272562	1
Comamonas	0.000333088	2.44765e-07	0.000164913	0.000573867	6.87182e-06	0.000535094	1	1
Luteolibacter	9.98857e-05	5.48608e-08	7.80746e-05	0.000644994	3.20614e-06	0.000365499	1	1
Phormidesmis_ANT.L52.6	0	0	0	0.000687294	1.13369e-05	0.000687294	1	1
Pleurocapsa_PCC-7319	9.9868e-05	2.24327e-08	4.99251e-05	0.000640417	8.07799e-06	0.000580158	1	1
Porphyrobacter	0.000510799	1.01743e-06	0.000336226	0.000466036	1.75449e-06	0.000270377	1	1
[Eubacterium]_brachy_group	0.0013886	1.70443e-05	0.00137616	0.00014158	1.43215e-07	7.72482e-05	0.272562	1
Anaeroplasma	0.0013765	1.16236e-05	0.00113645	0.000133248	1.85479e-07	8.79107e-05	0.272562	1
Paraclostridium	0	0	0	0.000641535	9.74473e-06	0.000637205	1	1
Skermanella	0.000122027	1.34015e-07	0.000122027	0.000597974	7.50558e-06	0.000559225	1	1
f__Chromatiaceae_Unclassified	0.000244127	5.36382e-07	0.000244127	0.00054112	1.01393e-06	0.000205541	1	1
Geodermatophilus	0.000655271	2.15939e-06	0.000489829	0.000387183	1.10487e-06	0.000214561	0.471215	1
Nesterenkonia	0.000221975	9.42305e-08	0.000102323	0.000536885	1.92889e-06	0.000283497	1	1
f__Caldilineaceae_Unclassified	1.10967e-05	1.10823e-09	1.10967e-05	0.000591022	4.80851e-06	0.00044761	1	1
Halomonas	0.000310957	4.65931e-07	0.00022753	0.000470355	4.82969e-07	0.000141858	1	1
Blastococcus	0.00019972	2.06832e-07	0.000151596	0.000507726	2.09855e-06	0.000295702	1	1
Crinalium_SAG_22.89	0	0	0	0.000569733	3.75173e-06	0.000395376	1	1
f__uncultured_Acidobacteria_bacterium_Unclassified	0	0	0	0.000552234	7.31909e-06	0.000552234	1	1
Clostridium_sensu_stricto_1	2.22011e-05	1.94076e-09	1.46847e-05	0.000553879	4.67452e-06	0.00044133	1	1
f__Devosiaceae_Unclassified	9.99489e-05	5.4971e-08	7.8153e-05	0.000507906	1.7118e-06	0.000267067	1	1
f__Solimonadaceae_Unclassified	0.00132195	1.54333e-05	0.00130951	4.98389e-05	5.0085e-08	4.56823e-05	0.272782	1
Nostoc_PCC-73102	6.65768e-05	2.74284e-08	5.52051e-05	0.000511834	2.30851e-06	0.000310142	1	1
f__Xanthobacteraceae_Unclassified	2.22089e-05	1.94211e-09	1.46898e-05	0.00051154	2.47349e-06	0.000321033	1	1
Rhodococcus	0.000644133	9.42446e-07	0.000323599	0.000282839	1.99659e-07	9.12093e-05	0.471215	1
Nordella	0	0	0	0.000510713	6.25985e-06	0.000510713	1	1
f__Micromonosporaceae_Unclassified	5.5499e-05	1.27497e-08	3.76381e-05	0.000486642	1.21679e-06	0.000225165	1	1
Chloroflexus	0.000511009	2.35017e-06	0.000511009	0.000320757	1.24376e-06	0.000227648	1	1
f__Longimicrobiaceae_Unclassified	0	0	0	0.000503072	3.40826e-06	0.000376843	1	1
Lysobacter	0.000255492	5.32569e-07	0.000243258	0.000402879	3.0391e-06	0.00035585	1	1
f__Mitochondria_Unclassified	3.33011e-05	2.49517e-09	1.66506e-05	0.000483115	2.12102e-06	0.000297281	1	1
Brachyspira	0.000166502	1.29741e-07	0.000120065	0.000429017	1.4174e-06	0.000243019	1	1
Cyclobacterium	0.000877523	4.46514e-06	0.000704363	0.000153985	1.18023e-07	7.01259e-05	0.272782	1
f__Microscillaceae_Unclassified	0.000111089	1.11067e-07	0.000111089	0.000431865	3.88899e-06	0.000402543	1	1
Terrimonas	0	0	0	0.000469191	5.28337e-06	0.000469191	1	1
Arsenophonus	0	0	0	0.000461807	5.11838e-06	0.000461807	1	1
Egicoccus	0.000466234	5.41723e-07	0.000245339	0.000295285	1.28657e-06	0.000231532	1	1
Gemmatimonas	2.22089e-05	4.43912e-09	2.22089e-05	0.000453761	3.02861e-06	0.000355236	1	1
metagenome	0.000122076	2.68799e-08	5.46503e-05	0.000407171	1.83577e-06	0.000276569	1	1
Thiocapsa	0.000188644	3.20278e-07	0.000188644	0.000382873	3.69337e-07	0.000124053	1	1
Ruminococcaceae_UCG-005	0.000588465	1.12248e-06	0.000353157	0.000233336	2.17177e-07	9.51265e-05	0.471215	1
f__MWH-CFBk5_Unclassified	1.11e-05	1.10889e-09	1.11e-05	0.000445199	2.03016e-06	0.000290843	1	1
f__Enterococcaceae_Unclassified	0.000122059	6.42744e-08	8.4508e-05	0.000412247	1.54917e-07	8.03422e-05	1	1
f__Clostridiaceae_1_Unclassified	0	0	0	0.000437256	4.06101e-06	0.00041135	1	1
Deinococcus	0.000666456	3.3112e-06	0.000606557	0.000187364	1.84474e-07	8.76723e-05	0.272782	1
Bryobacter	0	0	0	0.000423956	2.34123e-06	0.000312332	1	1
f__Promicromonosporaceae_Unclassified	3.33178e-05	4.99467e-09	2.35577e-05	0.000411707	1.18793e-06	0.000222479	1	1
Candidatus_Alysiosphaera	0.000199876	3.1712e-07	0.000187711	0.000353627	5.39545e-07	0.000149937	1	1
Candidatus_Soleaferrea	0.000344149	4.61859e-07	0.000226534	0.000283225	1.68379e-07	8.37604e-05	1	1
Faecalibacterium	0.000233217	4.8951e-07	0.000233217	0.0003164	1.30723e-06	0.000233384	1	1
Kocuria	0.00022215	3.11822e-07	0.000186137	0.000320348	3.71969e-07	0.000124494	1	1
FFCH7168	0	0	0	0.000403952	3.37051e-06	0.000374751	1	1
Mycobacterium	0.000122097	4.93579e-08	7.40554e-05	0.000349381	2.52969e-07	0.000102666	1	1
Candidatus_Xiphinematobacter	0.00017757	1.86466e-07	0.000143939	0.000328613	6.01532e-07	0.000158316	1	1
MND1	0	0	0	0.000386157	3.49921e-06	0.000381838	1	1
f__Roseiflexaceae_Unclassified	0	0	0	0.000386268	2.92597e-06	0.000349164	1	1
f__TRA3-20_Unclassified	0	0	0	0.000382034	3.05655e-06	0.00035687	1	1
Aquipuribacter	0.00041078	5.35467e-07	0.000243919	0.000220447	4.76353e-07	0.000140883	1	1
Candidatus_Nitrocosmicus	0.000155351	5.01297e-08	7.46322e-05	0.000328527	8.71693e-07	0.000190579	1	1
Massilia	0.00026656	4.39808e-07	0.00022106	0.000274812	1.13685e-06	0.000217643	1	1
Erysipelatoclostridium	2.22089e-05	4.43912e-09	2.22089e-05	0.000357777	1.50477e-06	0.000250397	1	1
Sellimonas	0	0	0	0.00036667	2.73363e-06	0.000337492	1	1
Lawsonella	0.000122186	1.09401e-07	0.000110253	0.00032487	1.97247e-06	0.000286681	1	1
Paenibacillus	4.44311e-05	1.02731e-08	3.37855e-05	0.000349174	8.71992e-07	0.000190612	1	1
f__Fimbriimonadaceae_Unclassified	0	0	0	0.000358013	2.10594e-06	0.000296222	1	1
Thermus	7.77533e-05	1.44362e-08	4.00503e-05	0.000333082	4.65996e-07	0.000139343	1	1
Nitriliruptor	0.000310874	4.68051e-07	0.000228047	0.00024122	6.59897e-07	0.000165818	1	1
Dongia	0	0	0	0.000344627	2.85043e-06	0.000344627	1	1
Methylobacterium	0.000666425	2.80141e-06	0.000557914	0.000104066	7.94669e-08	5.75423e-05	0.272782	1
f__Acetobacteraceae_Unclassified	1.10967e-05	1.10823e-09	1.10967e-05	0.000345698	2.08482e-06	0.000294733	1	1
f__Chloroflexaceae_Unclassified	0.000488549	1.5792e-06	0.000418888	0.000162294	6.66157e-08	5.26845e-05	1	1
Steroidobacter	0	0	0	0.000340475	2.78216e-06	0.000340475	1	1
f__Rhodanobacteraceae_Unclassified	0.000122126	1.69158e-08	4.33536e-05	0.000287096	1.53722e-07	8.00318e-05	1	1
UTBCD1	0	0	0	0.000323933	2.20219e-06	0.000302916	1	1
Roseomonas	0.00016659	6.74695e-08	8.6583e-05	0.000262217	4.05173e-07	0.000129932	1	1
Rubellimicrobium	5.54668e-05	2.76891e-08	5.54668e-05	0.000295222	4.5514e-07	0.00013771	1	1
Rubrobacter	6.65823e-05	1.24633e-08	3.7213e-05	0.000295107	4.43964e-07	0.000136009	1	1
f__Fusobacteriaceae_Unclassified	2.22178e-05	4.44267e-09	2.22178e-05	0.000304212	1.01788e-06	0.000205941	1	1
endosymbionts8	8.87835e-05	2.85356e-08	5.63083e-05	0.000275014	1.44311e-06	0.000245214	1	1
Janthinobacterium	0.000610483	2.96021e-06	0.000573508	8.33188e-05	1.20577e-07	7.08804e-05	0.272782	1
Roseococcus	0.000122149	1.34283e-07	0.000122149	0.000262079	5.62031e-07	0.000153029	1	1
Marmoricola	4.43834e-05	1.02507e-08	3.37486e-05	0.000287045	4.00899e-07	0.000129244	1	1
Mastigocladopsis_PCC-10914	0	0	0	0.00029991	2.1587e-06	0.00029991	1	1
Prevotella_9	0	0	0	0.000291562	1.0716e-06	0.000211305	1	1
f__67-14_Unclassified	0.000233219	1.67439e-07	0.000136398	0.00021195	3.0861e-07	0.000113396	1	1
f__Christensenellaceae_Unclassified	0.000222081	3.96471e-07	0.000209886	0.000203762	9.54854e-07	0.000199463	1	1
f__uncultured_microorganism_Unclassified	1.11089e-05	1.11067e-09	1.11089e-05	0.000278198	1.8004e-06	0.000273892	1	1
f__Actinomycetaceae_Unclassified	0.000588135	2.30966e-06	0.000506585	5.83055e-05	2.94757e-08	3.5045e-05	0.272782	1
f__Phormidesmiaceae_Unclassified	0.000188735	1.83384e-07	0.000142745	0.000212078	9.93684e-07	0.000203478	1	1
f__A4b_Unclassified	9.994e-05	8.98921e-08	9.994e-05	0.000236836	7.58206e-07	0.000177741	1	1
Flavitalea	0	0	0	0.000269889	1.74816e-06	0.000269889	1	1
Bradyrhizobium	0.00014438	6.52512e-08	8.51477e-05	0.000216386	2.73906e-07	0.00010683	1	1
Butyricimonas	0.000610806	2.96814e-06	0.000574277	4.16583e-05	3.38396e-08	3.75497e-05	0.272782	1
Pedomicrobium	0	0	0	0.000269903	1.63849e-06	0.000261286	1	1
f__Gemmataceae_Unclassified	0.00016651	8.48677e-08	9.71069e-05	0.000212325	2.6703e-07	0.000105481	1	1
Aeromonas	0.000399859	6.92154e-07	0.000277319	0.000116558	5.96031e-08	4.98343e-05	1	1
Turicibacter	3.32901e-05	9.97405e-09	3.32901e-05	0.000249613	2.01909e-07	9.17217e-05	1	1
f__Saprospiraceae_Unclassified	0	0	0	0.000257551	8.36817e-07	0.000186728	1	1
f__Geminicoccaceae_Unclassified	0	0	0	0.000253329	1.2469e-06	0.000227934	1	1
Roseibaca	0.000166518	1.3973e-07	0.000124601	0.000183086	1.82756e-07	8.72631e-05	1	1
f__Sporolactobacillaceae_Unclassified	0.000199774	8.23158e-08	9.56358e-05	0.000178772	2.70156e-07	0.000106097	1	1
Scytonema_UTEX_2349	0	0	0	0.000249925	1.4991e-06	0.000249925	1	1
Vulcaniibacterium	0.000544336	2.66671e-06	0.000544336	4.16542e-05	4.16417e-08	4.16542e-05	1	1
f__Spirosomaceae_Unclassified	0.000122198	1.34391e-07	0.000122198	0.000195775	9.19865e-07	0.000195775	1	1
Nitrincola	0	0	0	0.000241546	1.40027e-06	0.000241546	1	1
f__Opitutaceae_Unclassified	0	0	0	0.000229032	1.04236e-06	0.000208403	1	1
f__Chroococcidiopsaceae_Unclassified	0	0	0	0.000224933	1.21427e-06	0.000224933	1	1
Solibacillus	2.21934e-05	4.43291e-09	2.21934e-05	0.000216328	5.94452e-07	0.000157381	1	1
Sphingobacterium	0.000255504	5.87543e-07	0.000255504	0.000124955	2.1574e-07	9.48113e-05	1	1
Oscillatoria_SAG_1459-8	0	0	0	0.000220723	1.16925e-06	0.000220723	1	1
f__Ilumatobacteraceae_Unclassified	6.66234e-05	1.74788e-08	4.40691e-05	0.000195414	2.07963e-07	9.30866e-05	1	1
Pseudoxanthomonas	2.22011e-05	1.94076e-09	1.46847e-05	0.000216387	2.68756e-07	0.000105821	1	1
f__Caulobacteraceae_Unclassified	2.22178e-05	4.44267e-09	2.22178e-05	0.000204049	5.17479e-07	0.000146839	1	1
Streptomyces	6.65968e-05	9.97381e-09	3.32896e-05	0.000182887	2.67502e-07	0.000105574	1	1
Lyngbya_PCC-7419	6.65801e-05	3.98962e-08	6.65801e-05	0.000178965	1.34492e-07	7.48587e-05	1	1
f__uncultured_forest_soil_bacterium_Unclassified	1.10956e-05	1.10801e-09	1.10956e-05	0.000199573	1.92199e-07	8.94892e-05	1	1
f__Rikenellaceae_Unclassified	0.000477539	2.05239e-06	0.000477539	2.49917e-05	1.06422e-08	2.10576e-05	1	1
Symplocastrum_CPER-KK1	0	0	0	0.000199856	7.09679e-07	0.000171959	1	1
Subgroup_10	0	0	0	0.000203473	8.7429e-07	0.000190863	1	1
f__Solibacteraceae__[Subgroup_3]_Unclassified	0	0	0	0.000203636	5.59497e-07	0.000152684	1	1
Tropicimonas	0.000110982	7.09297e-08	8.87754e-05	0.000166509	2.02963e-07	9.19609e-05	1	1
f__AKYG1722_Unclassified	1.10934e-05	1.10756e-09	1.10934e-05	0.000199338	7.60751e-07	0.000178039	1	1
Solirubrobacter	0.000166542	1.02403e-07	0.000106668	0.000137191	8.19819e-08	5.84458e-05	1	1
Ilumatobacter	6.65879e-05	2.74292e-08	5.52059e-05	0.000174805	1.28735e-07	7.3239e-05	1	1
Clostridium_sensu_stricto_13	5.54834e-05	2.77057e-08	5.54834e-05	0.000183078	1.18507e-07	7.02694e-05	1	1
f__Cyanobiaceae_Unclassified	0	0	0	0.000195735	9.19497e-07	0.000195735	1	1
Aquicella	9.98702e-05	8.97665e-08	9.98702e-05	0.000162008	3.34061e-07	0.00011798	1	1
Gemmata	3.33056e-05	4.99284e-09	2.35533e-05	0.000179071	4.48408e-07	0.000136688	1	1
Candidatus_Cardinium	0.000444222	1.776e-06	0.000444222	2.49501e-05	1.49402e-08	2.49501e-05	1	1
Pontibacter	0	0	0	0.000191004	8.36668e-07	0.000186711	1	1
Lysinibacillus	0.000144416	1.87703e-07	0.000144416	0.000133157	1.11588e-07	6.81873e-05	1	1
Haliangium	0	0	0	0.000191078	6.68353e-07	0.000166877	1	1
Pseudorhodoplanes	0.000122166	6.69193e-08	8.62292e-05	0.000145655	2.43997e-07	0.000100829	1	1
Enhydrobacter	0.000477504	9.48833e-07	0.000324693	1.25e-05	3.75e-09	1.25e-05	1	1
f__Phormidiaceae_Unclassified	2.21934e-05	1.9394e-09	1.46795e-05	0.000178837	1.63691e-07	8.25862e-05	1	1
Bifidobacterium	4.44012e-05	5.26439e-09	2.41854e-05	0.000166593	2.0998e-07	9.35371e-05	1	1
Brachybacterium	0.000244396	5.37563e-07	0.000244396	8.74596e-05	1.50613e-07	7.92183e-05	1	1
Devosia	3.33267e-05	9.996e-09	3.33267e-05	0.000174662	8.32996e-08	5.89136e-05	1	1
Catalinimonas	0	0	0	0.000178974	3.96598e-07	0.000128549	1	1
Cutibacterium	0.0002554	2.15167e-07	0.00015462	8.32809e-05	2.83875e-08	3.4392e-05	1	1
Ellin6067	7.77622e-05	5.44227e-08	7.77622e-05	0.000145334	4.77502e-07	0.000141053	1	1
SWB02	0	0	0	0.000166104	5.6618e-07	0.000153593	1	1
f__0319-6G20_Unclassified	1.10956e-05	1.10801e-09	1.10956e-05	0.000162161	2.64636e-07	0.000105007	1	1
Taonella	0	0	0	0.000162176	6.31223e-07	0.000162176	1	1
Stenotrophobacter	0	0	0	0.000162066	3.79151e-07	0.00012569	1	1
Neochlamydia	0.000422133	1.51134e-06	0.000409789	0	0	0	1	1
Chloronema	8.88201e-05	4.10579e-08	6.75425e-05	0.000133199	1.69993e-07	8.41608e-05	1	1
Actinomycetospora	0.000322096	6.8416e-07	0.000275713	4.16197e-05	1.20871e-08	2.24416e-05	1	1
Defluviicoccus	3.33056e-05	4.99284e-09	2.35533e-05	0.000153937	1.21356e-07	7.11092e-05	1	1
Ruminococcus_2	5.55278e-05	2.775e-08	5.55278e-05	0.000133303	2.59568e-07	0.000103997	1	1
Candidatus_Entotheonella	0	0	0	0.000153629	5.66445e-07	0.000153629	1	1
f__Ardenticatenaceae_Unclassified	0	0	0	0.000149623	2.99064e-07	0.000111629	1	1
f__Succinivibrionaceae_Unclassified	0.000244175	2.39764e-07	0.000163219	6.24704e-05	7.10707e-08	5.44176e-05	1	1
Candidatus_Chloroploca	5.5499e-05	1.27497e-08	3.76381e-05	0.000133119	9.07066e-08	6.14772e-05	1	1
Slackia	0.00026647	7.24364e-08	8.97133e-05	5.82996e-05	1.3835e-08	2.40096e-05	1	1
f__uncultured_soil_bacterium_Unclassified	0	0	0	0.000145325	5.06862e-07	0.000145325	1	1
Acidibacter	0	0	0	0.000141173	4.78313e-07	0.000141173	1	1
Leptolyngbya_Es-Yyy1000	0	0	0	0.000137412	3.73375e-07	0.000124729	1	1
Conexibacter	3.32801e-05	9.96808e-09	3.32801e-05	0.000124941	3.02642e-07	0.000112295	1	1
Aquiflexum	3.33056e-05	4.99284e-09	2.35533e-05	0.000120614	2.25185e-07	9.68645e-05	1	1
Pajaroellobacter	8.88622e-05	4.10925e-08	6.75709e-05	9.99197e-05	1.36426e-07	7.53949e-05	1	1
f__Balneolaceae_Unclassified	4.44e-05	1.77423e-08	4.44e-05	0.000112403	1.55723e-07	8.0551e-05	1	1
Adhaeribacter	0.000133307	1.59936e-07	0.000133307	7.88905e-05	1.49369e-07	7.88905e-05	1	1
UTCFX1	0	0	0	0.000124564	3.72389e-07	0.000124564	1	1
Bosea	7.77578e-05	3.94284e-08	6.61887e-05	0.000108147	4.06474e-08	4.11539e-05	1	1
Rikenellaceae_RC9_gut_group	0.000188715	1.4086e-07	0.000125105	5.83075e-05	4.68396e-08	4.41775e-05	1	1
Hoeflea	0	0	0	0.000124847	1.15599e-07	6.94021e-05	1	1
Sutterella	0.000210917	2.75558e-07	0.000174979	4.581e-05	2.3444e-08	3.12543e-05	1	1
Cellulomonas	5.54735e-05	1.27391e-08	3.76226e-05	0.000112269	4.52919e-08	4.34415e-05	1	1
f__Geodermatophilaceae_Unclassified	4.441e-05	1.0266e-08	3.37737e-05	0.000104019	6.1193e-08	5.04946e-05	1	1
Rivularia_PCC-7116	0.00029982	8.09029e-07	0.00029982	1.24929e-05	2.00801e-09	9.14698e-06	1	1
Tsukamurella	3.32901e-05	9.97405e-09	3.32901e-05	0.000108134	1.03888e-07	6.57925e-05	1	1
Acidisoma	0.000111055	5.35836e-08	7.71604e-05	7.91309e-05	7.21068e-08	5.48129e-05	1	1
f__Kineosporiaceae_Unclassified	2.21867e-05	4.43026e-09	2.21867e-05	0.000112205	7.7188e-08	5.67113e-05	1	1
f__bacteriap25_Unclassified	0	0	0	0.00011626	3.24392e-07	0.00011626	1	1
f__Thermaceae_Unclassified	0	0	0	0.000116632	3.26471e-07	0.000116632	1	1
f__uncultured_Armatimonadetes_bacterium_Unclassified	0	0	0	0.000116632	3.26471e-07	0.000116632	1	1
Azospirillum	0.000222178	4.44267e-07	0.000222178	2.91084e-05	2.03352e-08	2.91084e-05	1	1
f__Clostridiaceae_2_Unclassified	4.44023e-05	7.76302e-09	2.93693e-05	9.98208e-05	5.02242e-08	4.57458e-05	1	1
Lachnospira	7.77389e-05	5.439e-08	7.77389e-05	8.33083e-05	1.66567e-07	8.33083e-05	1	1
Leucobacter	0.000144416	1.87703e-07	0.000144416	6.66034e-05	2.14133e-08	2.98701e-05	1	1
ZOR0006	0	0	0	0.000116569	1.64578e-07	8.28096e-05	1	1
Arthrobacter	9.99245e-05	5.49306e-08	7.81242e-05	7.49056e-05	2.71234e-08	3.36176e-05	1	1
Rubribacterium	3.33056e-05	4.99284e-09	2.35533e-05	9.98889e-05	5.63687e-08	4.84633e-05	1	1
Prosthecobacter	0	0	0	0.000112332	3.02841e-07	0.000112332	1	1
Parviterribacter	0	0	0	0.000116585	2.18705e-07	9.54606e-05	1	1
f__Solirubrobacteraceae_Unclassified	0	0	0	0.000108162	4.24213e-08	4.20423e-05	1	1
Rhodobaculum	0.000222053	2.04153e-07	0.000150611	2.49576e-05	2.81599e-09	1.0832e-05	1	1
Wilmottia_Ant-Ph58	0	0	0	0.000108301	2.81498e-07	0.000108301	1	1
Chryseolinea	0	0	0	0.000107955	2.79705e-07	0.000107955	1	1
Nodularia_PCC-9350	1.10967e-05	1.10823e-09	1.10967e-05	0.000108165	1.8632e-07	8.81097e-05	1	1
Anaerostipes	0	0	0	0.000108267	2.19791e-07	9.56972e-05	1	1
f__A21b_Unclassified	0	0	0	0.000103803	2.58603e-07	0.000103803	1	1
f__Nitrososphaeraceae_Unclassified	0	0	0	0.000108004	1.38107e-07	7.58582e-05	1	1
f__Anaerolineaceae_Unclassified	0	0	0	0.000103803	2.58603e-07	0.000103803	1	1
Dietzia	7.76846e-05	3.93425e-08	6.61165e-05	8.32081e-05	3.52478e-08	3.83231e-05	1	1
Subdoligranulum	9.995e-05	8.99101e-08	9.995e-05	7.07493e-05	5.16243e-08	4.6379e-05	1	1
Sporocytophaga	4.44356e-05	1.77707e-08	4.44356e-05	9.16259e-05	1.83296e-07	8.73917e-05	1	1
Weissella	0	0	0	0.000104009	2.3883e-07	9.9756e-05	1	1
Solitalea	0.000266613	6.39744e-07	0.000266613	0	0	0	1	1
f__Pirellulaceae_Unclassified	4.43945e-05	1.02521e-08	3.37508e-05	9.15781e-05	5.46619e-08	4.7724e-05	1	1
Sporomusa	0.000133165	7.231e-08	8.96351e-05	5.82364e-05	2.15885e-08	2.9992e-05	1	1
Alloprevotella	4.44356e-05	1.77707e-08	4.44356e-05	8.32917e-05	1.665e-07	8.32917e-05	1	1
Niastella	0	0	0	9.96512e-05	2.38329e-07	9.96512e-05	1	1
Bauldia	0	0	0	9.96919e-05	1.64067e-07	8.26808e-05	1	1
Legionella	4.44311e-05	1.02731e-08	3.37855e-05	8.73491e-05	2.71202e-08	3.36156e-05	1	1
f__Lactobacillaceae_Unclassified	0	0	0	9.56877e-05	2.00684e-07	9.1443e-05	1	1
Shinella	0.000255504	5.87543e-07	0.000255504	4.16043e-06	4.15419e-10	4.16043e-06	1	1
f__Eggerthellaceae_Unclassified	0	0	0	9.58333e-05	2.20417e-07	9.58333e-05	1	1
Thiobaca	0	0	0	9.57401e-05	9.67423e-08	6.34896e-05	1	1
Candidatus_Solibacter	0	0	0	9.54991e-05	2.18882e-07	9.54991e-05	1	1
Hyphomonas	0.000111044	1.10978e-07	0.000111044	5.41134e-05	5.98736e-08	4.99473e-05	1	1
Thiopseudomonas	0	0	0	9.58142e-05	2.20329e-07	9.58142e-05	1	1
Reyranella	0	0	0	9.14648e-05	7.86361e-08	5.72408e-05	1	1
Altererythrobacter	4.44356e-05	1.77707e-08	4.44356e-05	7.47948e-05	6.15384e-08	5.06369e-05	1	1
f__Mycobacteriaceae_Unclassified	0	0	0	8.73532e-05	7.13303e-08	5.45169e-05	1	1
Coleofasciculus_CCY0602	1.10967e-05	1.10823e-09	1.10967e-05	8.73939e-05	8.78912e-08	6.05156e-05	1	1
Faecalitalea	0.000122076	3.93405e-08	6.61148e-05	4.5793e-05	1.30026e-08	2.3276e-05	1	1
Neisseria	0.000222178	4.44267e-07	0.000222178	8.3221e-06	7.94954e-10	5.75526e-06	1	1
f__uncultured_actinobacterium_Unclassified	1.11044e-05	1.10978e-09	1.11044e-05	9.13698e-05	1.48452e-07	7.8648e-05	1	1
f__Hyphomicrobiaceae_Unclassified	0	0	0	8.31157e-05	6.36378e-08	5.14934e-05	1	1
Psychroglaciecola	7.77467e-05	3.94279e-08	6.61882e-05	6.6527e-05	2.9168e-08	3.48617e-05	1	1
Pir4_lineage	8.88589e-05	5.35894e-08	7.71646e-05	5.82934e-05	3.46862e-08	3.80165e-05	1	1
f__Parachlamydiaceae_Unclassified	0.000111084	8.85758e-08	9.92056e-05	4.57984e-05	2.77771e-08	3.40203e-05	1	1
Aureimonas	0	0	0	8.73756e-05	5.74941e-08	4.89448e-05	1	1
CHKCI001	3.32989e-05	4.98836e-09	2.35428e-05	7.49563e-05	1.20097e-07	7.07392e-05	1	1
Leptolyngbya_LEGE-06070	0	0	0	8.32917e-05	1.665e-07	8.32917e-05	1	1
Rothia	0.000222001	1.81453e-07	0.000141991	0	0	0	1	1
Haematomicrobium	0	0	0	8.32734e-05	6.48786e-08	5.1993e-05	1	1
Breznakia	4.44089e-05	7.76536e-09	2.93738e-05	7.07484e-05	1.20128e-07	7.07484e-05	1	1
Paenarthrobacter	0	0	0	8.31841e-05	2.04927e-08	2.9221e-05	1	1
f__Sphingobacteriaceae_Unclassified	0	0	0	8.31888e-05	8.0328e-08	5.78533e-05	1	1
Lachnospiraceae_NK4A136_group	2.22111e-05	4.44e-09	2.22111e-05	7.08121e-05	1.20344e-07	7.08121e-05	1	1
f__Diplorickettsiaceae_Unclassified	0	0	0	8.30514e-05	1.491e-07	7.88193e-05	1	1
Azoarcus	0	0	0	7.91097e-05	8.60033e-08	5.98621e-05	1	1
Chryseobacterium	0.000211069	4.00951e-07	0.000211069	0	0	0	1	1
Vitreoscilla	8.88578e-05	5.35893e-08	7.71646e-05	4.99671e-05	1.91171e-08	2.82232e-05	1	1
Belnapia	0	0	0	7.91429e-05	1.50326e-07	7.91429e-05	1	1
f__Carnobacteriaceae_Unclassified	2.22056e-05	1.94153e-09	1.46876e-05	7.91279e-05	6.42884e-08	5.1756e-05	1	1
f__Methyloligellaceae_Unclassified	1.11044e-05	1.10978e-09	1.11044e-05	7.89221e-05	9.32459e-08	6.23317e-05	1	1
Gaiella	0	0	0	7.88905e-05	1.49369e-07	7.88905e-05	1	1
Tolypothrix_PCC-7601	2.22089e-05	4.43912e-09	2.22089e-05	7.49667e-05	1.20097e-07	7.07394e-05	1	1
Novosphingobium	6.65879e-05	7.48312e-09	2.8835e-05	6.23711e-05	1.19566e-08	2.23202e-05	1	1
Ruminiclostridium_5	7.7669e-05	5.42923e-08	7.7669e-05	5.414e-05	3.03961e-08	3.5588e-05	1	1
Rhodomicrobium	3.33056e-05	4.99284e-09	2.35533e-05	6.65142e-05	2.82653e-08	3.4318e-05	1	1
Caulobacter	1.11044e-05	1.10978e-09	1.11044e-05	7.48532e-05	9.37561e-08	6.2502e-05	1	1
Folsomia_candida	0.000210883	1.9062e-07	0.000145534	0	0	0	1	1
Aeromicrobium	1.10967e-05	1.10823e-09	1.10967e-05	7.4818e-05	3.99953e-08	4.08225e-05	1	1
Christensenellaceae_R-7_group	0.000211004	3.55756e-07	0.000198817	0	0	0	1	1
f__Rhizobiales_Incertae_Sedis_Unclassified	0	0	0	7.88905e-05	1.49369e-07	7.88905e-05	1	1
Pseudomuriella_schumacherensis	0	0	0	7.91271e-05	1.50266e-07	7.91271e-05	1	1
Flavobacterium	3.33178e-05	4.99667e-09	2.35624e-05	6.64901e-05	4.4691e-08	4.31524e-05	1	1
Chelativorans	5.55001e-05	7.76225e-09	2.93679e-05	6.23981e-05	3.01578e-08	3.54482e-05	1	1
Arenimonas	0	0	0	7.47633e-05	9.34789e-08	6.24096e-05	1	1
Kytococcus	0.00019996	3.59856e-07	0.00019996	0	0	0	1	1
Ruminococcaceae_UCG-013	1.11056e-05	1.11e-09	1.11056e-05	7.07988e-05	1.06439e-07	6.65955e-05	1	1
Eubacterium	0	0	0	7.49684e-05	9.32045e-08	6.23179e-05	1	1
f__uncultured_candidate_division_SAM_bacterium_Unclassified	0	0	0	7.49775e-05	1.34919e-07	7.49775e-05	1	1
Ruminococcaceae_NK4A214_group	0	0	0	7.49775e-05	1.34919e-07	7.49775e-05	1	1
Sediminibacterium	0.000177742	2.84331e-07	0.000177742	8.3167e-06	1.66002e-09	8.3167e-06	1	1
Pedobacter	0.0001776	2.83876e-07	0.0001776	4.16043e-06	4.15419e-10	4.16043e-06	1	1
Iamia	1.11044e-05	1.10978e-09	1.11044e-05	6.65051e-05	3.16903e-08	3.63377e-05	1	1
f__Clostridiaceae_4_Unclassified	8.88256e-05	2.85781e-08	5.63502e-05	4.99148e-05	1.30034e-08	2.32767e-05	1	1
Microbacterium	2.21967e-05	1.93998e-09	1.46817e-05	5.82393e-05	2.3331e-08	3.11789e-05	1	1
Tumebacillus	0	0	0	7.06199e-05	6.17312e-08	5.07162e-05	1	1
Candidatus_Stoquefichus	0.000177646	4.68951e-08	7.21843e-05	4.15835e-06	4.15005e-10	4.15835e-06	1	1
Aliihoeflea	0	0	0	7.49417e-05	8.10048e-08	5.80965e-05	1	1
f__Saccharimonadaceae_Unclassified	0.000144403	1.57716e-07	0.000132378	2.07947e-05	2.5816e-09	1.03714e-05	1	1
Hyphomicrobium	0	0	0	6.64341e-05	1.05924e-07	6.64341e-05	1	1
Roseimaritima	2.22011e-05	1.94076e-09	1.46847e-05	5.40702e-05	2.33703e-08	3.12052e-05	1	1
Cryomorpha	0	0	0	6.66067e-05	1.06475e-07	6.66067e-05	1	1
Phytohabitans	2.21867e-05	4.43026e-09	2.21867e-05	5.82672e-05	2.25121e-08	3.06268e-05	1	1
f__KF-JG30-B3_Unclassified	0	0	0	6.64341e-05	1.05924e-07	6.64341e-05	1	1
Ohtaekwangia	0	0	0	6.64341e-05	1.05924e-07	6.64341e-05	1	1
Sporacetigenium	3.32801e-05	9.96808e-09	3.32801e-05	4.98256e-05	5.95822e-08	4.98256e-05	1	1
f__uncultured_Acidothermaceae_bacterium_Unclassified	0	0	0	6.64341e-05	1.05924e-07	6.64341e-05	1	1
Pragia	0.000144265	8.75353e-08	9.86212e-05	1.2485e-05	3.74102e-09	1.2485e-05	1	1
f__Nannocystaceae_Unclassified	0	0	0	6.64735e-05	4.636e-08	4.39507e-05	1	1
f__Weeksellaceae_Unclassified	0.000166633	2.499e-07	0.000166633	0	0	0	1	1
Paraprevotella	0	0	0	6.24813e-05	9.36938e-08	6.24813e-05	1	1
Thermobispora	0.000155524	2.17691e-07	0.000155524	0	0	0	1	1
Gemella	7.77622e-05	5.44227e-08	7.77622e-05	2.91579e-05	2.04044e-08	2.91579e-05	1	1
Gillisia	1.10967e-05	1.10823e-09	1.10967e-05	5.8231e-05	2.67957e-08	3.34139e-05	1	1
Atopostipes	0	0	0	5.83275e-05	8.16503e-08	5.83275e-05	1	1
f__Chthoniobacteraceae_Unclassified	1.10967e-05	1.10823e-09	1.10967e-05	5.8261e-05	2.94537e-08	3.5032e-05	1	1
CAG-56	0	0	0	5.83158e-05	8.16177e-08	5.83158e-05	1	1
f__Pedosphaeraceae_Unclassified	0	0	0	5.81299e-05	8.1098e-08	5.81299e-05	1	1
Ruminococcaceae_UCG-009	2.22178e-05	4.44267e-09	2.22178e-05	4.58204e-05	2.34451e-08	3.12551e-05	1	1
Pseudohongiella	2.22089e-05	4.43912e-09	2.22089e-05	4.5751e-05	3.46288e-08	3.79851e-05	1	1
Hirschia	3.33267e-05	9.996e-09	3.33267e-05	4.15213e-05	4.13765e-08	4.15213e-05	1	1
PAUC26f	0	0	0	5.39777e-05	6.99263e-08	5.39777e-05	1	1
f__Oligoflexaceae_Unclassified	0	0	0	5.83059e-05	5.98907e-08	4.99544e-05	1	1
Craurococcus	0.000144291	8.75596e-08	9.86349e-05	0	0	0	1	1
MM2	0	0	0	5.39777e-05	6.99263e-08	5.39777e-05	1	1
JGI_0001001-H03	0	0	0	5.39777e-05	6.99263e-08	5.39777e-05	1	1
Bdellovibrio	0	0	0	5.40316e-05	2.50712e-08	3.23208e-05	1	1
Woeseia	0	0	0	5.39885e-05	5.95652e-08	4.98185e-05	1	1
Romboutsia	2.22022e-05	1.94095e-09	1.46854e-05	4.16167e-05	9.47071e-09	1.98649e-05	1	1
f__uncultured_Gemmatimonadetes_bacterium_Unclassified	0	0	0	5.39777e-05	6.99263e-08	5.39777e-05	1	1
f__Nocardioidaceae_Unclassified	3.32801e-05	9.96808e-09	3.32801e-05	4.57245e-05	1.29632e-08	2.32408e-05	1	1
f__Steroidobacteraceae_Unclassified	0	0	0	5.39777e-05	6.99263e-08	5.39777e-05	1	1
f__uncultured_Chloroflexi_bacterium_Unclassified	0	0	0	5.41106e-05	4.42827e-08	4.29548e-05	1	1
Nannochloropsis_gaditana	1.10967e-05	1.10823e-09	1.10967e-05	4.99002e-05	5.97607e-08	4.99002e-05	1	1
Agromyces	0	0	0	4.98588e-05	3.1974e-08	3.65e-05	1	1
f__Microtrichaceae_Unclassified	0	0	0	5.40441e-05	3.02871e-08	3.55241e-05	1	1
Modestobacter	0	0	0	5.40669e-05	2.07743e-08	2.9421e-05	1	1
f__Mycoplasmataceae_Unclassified	0	0	0	5.41575e-05	2.60581e-08	3.29508e-05	1	1
Peptoniphilus	0.000133307	1.59936e-07	0.000133307	0	0	0	1	1
Sphingobium	0.000111089	1.11067e-07	0.000111089	8.3167e-06	1.66002e-09	8.3167e-06	1	1
IMCC26207	1.10967e-05	1.10823e-09	1.10967e-05	4.57801e-05	1.21385e-08	2.24893e-05	1	1
f__Pseudonocardiaceae_Unclassified	0	0	0	4.99855e-05	5.04333e-08	4.58409e-05	1	1
Luteimonas	0	0	0	4.57626e-05	1.29872e-08	2.32623e-05	1	1
Rubrivirga	0	0	0	4.99368e-05	2.95045e-08	3.50621e-05	1	1
f__uncultured_gamma_proteobacterium_Unclassified	0	0	0	4.98256e-05	5.95822e-08	4.98256e-05	1	1
Fimbriiglobus	2.22011e-05	1.94076e-09	1.46847e-05	3.74438e-05	4.17139e-09	1.31836e-05	1	1
Halorubrum	0	0	0	4.57647e-05	5.02658e-08	4.57647e-05	1	1
Anemone_flaccida	1.10934e-05	1.10756e-09	1.10934e-05	4.57718e-05	3.37943e-08	3.75246e-05	1	1
Halalkalicoccus	0	0	0	4.57418e-05	5.02156e-08	4.57418e-05	1	1
[Ruminococcus]_torques_group	8.88445e-05	3.35775e-08	6.10806e-05	1.24855e-05	2.00822e-09	9.14745e-06	1	1
Leptolyngbya_S2C11	0	0	0	4.57668e-05	2.59833e-08	3.29034e-05	1	1
f__Methylophilaceae_Unclassified	3.32801e-05	9.96808e-09	3.32801e-05	3.32419e-05	1.26838e-08	2.29889e-05	1	1
f__Muribaculaceae_Unclassified	9.98702e-05	6.98044e-08	8.80684e-05	8.3167e-06	1.66002e-09	8.3167e-06	1	1
Ammoniphilus	2.21867e-05	4.43026e-09	2.21867e-05	4.15276e-05	3.36057e-08	3.74197e-05	1	1
Natronorubrum	0	0	0	4.57481e-05	2.94326e-08	3.50194e-05	1	1
Polynucleobacter	0.000111089	1.11067e-07	0.000111089	0	0	0	1	1
IS-44	0	0	0	4.15213e-05	4.13765e-08	4.15213e-05	1	1
Methylobacillus	3.33089e-05	4.99135e-09	2.35498e-05	3.32668e-05	2.65603e-08	3.32668e-05	1	1
Planktothrix_NIVA-CYA_15	0	0	0	4.15213e-05	4.13765e-08	4.15213e-05	1	1
Apibacter	0	0	0	4.15835e-05	4.15005e-08	4.15835e-05	1	1
Sandaracinobacter	2.22011e-05	1.94076e-09	1.46847e-05	3.3315e-05	1.10067e-08	2.14153e-05	1	1
Streptococcus	6.66101e-05	1.24738e-08	3.72287e-05	2.07917e-05	1.03751e-08	2.07917e-05	1	1
Candidatus_Udaeobacter	0.000111089	1.11067e-07	0.000111089	0	0	0	1	1
Halochromatium	0	0	0	4.16421e-05	3.38063e-08	3.75313e-05	1	1
Peredibacter	0	0	0	4.99127e-05	6.93198e-09	1.69951e-05	1	1
f__uncultured_proteobacterium_Unclassified	0	0	0	4.15213e-05	4.13765e-08	4.15213e-05	1	1
Flaviaesturariibacter	0	0	0	4.15213e-05	4.13765e-08	4.15213e-05	1	1
Gordonia	9.998e-05	8.9964e-08	9.998e-05	4.16542e-06	4.16417e-10	4.16542e-06	1	1
f__Rubritaleaceae_Unclassified	2.22011e-05	1.94076e-09	1.46847e-05	3.74418e-05	7.63465e-09	1.78356e-05	1	1
Aliterella_CENA595	0	0	0	3.74888e-05	3.37298e-08	3.74888e-05	1	1
f__Paenibacillaceae_Unclassified	0	0	0	4.1596e-05	2.07392e-08	2.93961e-05	1	1
Alkanindiges	9.998e-05	8.9964e-08	9.998e-05	0	0	0	1	1
Lacunisphaera	1.10956e-05	1.10801e-09	1.10956e-05	4.16413e-05	2.165e-08	3.00347e-05	1	1
Vibrio	4.44222e-05	1.776e-08	4.44222e-05	2.08229e-05	1.04063e-08	2.08229e-05	1	1
OM27_clade	6.66533e-05	3.9984e-08	6.66533e-05	1.24564e-05	3.72389e-09	1.24564e-05	1	1
Limnobacter	9.998e-05	8.9964e-08	9.998e-05	0	0	0	1	1
Haemophilus	0	0	0	3.74251e-05	3.36154e-08	3.74251e-05	1	1
Chthoniobacter	5.55444e-05	2.77667e-08	5.55444e-05	1.66168e-05	4.03115e-09	1.29601e-05	1	1
Thiocystis	0	0	0	3.74838e-05	2.67768e-08	3.34021e-05	1	1
Alcaligenes	6.65646e-05	1.99375e-08	4.70667e-05	1.24988e-05	3.74925e-09	1.24988e-05	1	1
Terrimicrobium	1.10967e-05	1.10823e-09	1.10967e-05	3.32884e-05	6.64966e-09	1.66454e-05	1	1
Ensifer	0	0	0	3.32171e-05	2.6481e-08	3.32171e-05	1	1
Salinicoccus	0	0	0	3.32668e-05	2.65603e-08	3.32668e-05	1	1
f__AKYH767_Unclassified	0	0	0	3.32171e-05	2.6481e-08	3.32171e-05	1	1
Shewanella	4.43734e-05	1.7721e-08	4.43734e-05	2.0825e-05	6.93703e-09	1.70013e-05	1	1
f__Desulfobulbaceae_Unclassified	4.44e-05	1.77423e-08	4.44e-05	1.66563e-05	4.05355e-09	1.29961e-05	1	1
Rubinisphaera	4.44222e-05	1.776e-08	4.44222e-05	2.07942e-05	6.91115e-09	1.69695e-05	1	1
Aquabacterium	1.10956e-05	1.10801e-09	1.10956e-05	3.33043e-05	1.62218e-08	2.59982e-05	1	1
Candidatus_Competibacter	0	0	0	3.74497e-05	1.11087e-08	2.15143e-05	1	1
Proteiniphilum	0	0	0	3.32668e-05	2.65603e-08	3.32668e-05	1	1
Thermoanaerobacterium	0	0	0	3.33267e-05	2.6656e-08	3.33267e-05	1	1
Dyella	1.11e-05	1.10889e-09	1.11e-05	3.74393e-05	4.17132e-09	1.31835e-05	1	1
Jatrophihabitans	8.88711e-05	7.10827e-08	8.88711e-05	0	0	0	1	1
[Eubacterium]_hallii_group	3.33045e-05	4.99318e-09	2.35541e-05	2.49501e-05	1.49402e-08	2.49501e-05	1	1
Nannocystis	1.10967e-05	1.10823e-09	1.10967e-05	3.32673e-05	8.36975e-09	1.86746e-05	1	1
Pseudoalteromonas	0	0	0	3.33233e-05	2.66507e-08	3.33233e-05	1	1
f__Pseudomonadaceae_Unclassified	8.88711e-05	7.10827e-08	8.88711e-05	0	0	0	1	1
f__Blfdi19_Unclassified	1.11044e-05	1.10978e-09	1.11044e-05	2.90649e-05	2.02745e-08	2.90649e-05	1	1
Phormidium_IAM_M-71	2.21934e-05	4.43291e-09	2.21934e-05	2.49501e-05	1.49402e-08	2.49501e-05	1	1
f__unidentified_Unclassified	0	0	0	3.32171e-05	2.6481e-08	3.32171e-05	1	1
Williamsia	0	0	0	2.49538e-05	5.41577e-09	1.50219e-05	1	1
Ornithinicoccus	1.10967e-05	1.10823e-09	1.10967e-05	2.91238e-05	3.01817e-09	1.12141e-05	1	1
f__SC-I-84_Unclassified	0	0	0	3.32171e-05	2.6481e-08	3.32171e-05	1	1
Ochromonas_sp._CCMP1393	5.54834e-05	2.77057e-08	5.54834e-05	1.66463e-05	1.44573e-09	7.76137e-06	1	1
f__Desulfarculaceae_Unclassified	0	0	0	3.32171e-05	2.6481e-08	3.32171e-05	1	1
Candidatus_Nitrososphaera	0	0	0	3.32233e-05	2.04373e-08	2.91814e-05	1	1
Rheinheimera	3.32956e-05	4.98637e-09	2.35381e-05	2.07938e-05	3.44617e-09	1.19829e-05	1	1
Roseburia	4.44222e-05	1.776e-08	4.44222e-05	1.2475e-05	3.73504e-09	1.2475e-05	1	1
f__Rhodocyclaceae_Unclassified	5.5479e-05	1.77282e-08	4.43824e-05	1.24688e-05	2.00172e-09	9.13263e-06	1	1
Trichocoleus_SAG_26.92	0	0	0	2.91521e-05	2.03963e-08	2.91521e-05	1	1
Lechevalieria	0	0	0	2.90712e-05	1.50944e-08	2.50785e-05	1	1
CENA533	0	0	0	2.90649e-05	2.02745e-08	2.90649e-05	1	1
Ruminiclostridium_1	0	0	0	3.32842e-05	8.38162e-09	1.86878e-05	1	1
Paludibaculum	0	0	0	2.90649e-05	2.02745e-08	2.90649e-05	1	1
Dysgonomonas	5.55444e-05	2.77667e-08	5.55444e-05	1.24992e-05	2.01072e-09	9.15314e-06	1	1
mle1-7	0	0	0	2.90649e-05	2.02745e-08	2.90649e-05	1	1
Corynebacterium	0	0	0	2.91521e-05	2.03963e-08	2.91521e-05	1	1
Sarcina	7.77389e-05	5.439e-08	7.77389e-05	0	0	0	1	1
Litorilinea	0	0	0	2.90649e-05	2.02745e-08	2.90649e-05	1	1
Rubritepida	0	0	0	2.91163e-05	1.16836e-08	2.20639e-05	1	1
Nevskia	0	0	0	2.91579e-05	2.04044e-08	2.91579e-05	1	1
f__Rhodothermaceae_Unclassified	0	0	0	2.90649e-05	2.02745e-08	2.90649e-05	1	1
Oscillibacter	2.22111e-05	4.44e-09	2.22111e-05	2.08292e-05	5.19772e-09	1.47164e-05	1	1
Paeniclostridium	1.10967e-05	1.10823e-09	1.10967e-05	2.91325e-05	4.75424e-09	1.40746e-05	1	1
Anaerobacterium	1.10967e-05	1.10823e-09	1.10967e-05	2.49501e-05	1.49402e-08	2.49501e-05	1	1
Amnibacterium	0	0	0	2.49709e-05	7.16624e-09	1.72799e-05	1	1
Helicosporidium_sp._ex_Simulium_jonesi	7.76691e-05	3.93193e-08	6.6097e-05	0	0	0	1	1
Virgisporangium	0	0	0	2.90712e-05	1.50944e-08	2.50785e-05	1	1
f__Sandaracinaceae_Unclassified	0	0	0	2.90649e-05	2.02745e-08	2.90649e-05	1	1
f__uncultured_rhodophyte_Unclassified	0	0	0	2.91579e-05	2.04044e-08	2.91579e-05	1	1
f__uncultured_Anaerolineales_bacterium_Unclassified	0	0	0	2.49925e-05	1.4991e-08	2.49925e-05	1	1
Gleocapsa	1.10967e-05	1.10823e-09	1.10967e-05	2.91355e-05	7.35816e-09	1.75097e-05	1	1
Gimesia	0	0	0	2.91579e-05	2.04044e-08	2.91579e-05	1	1
Kineococcus	0	0	0	2.49875e-05	1.4985e-08	2.49875e-05	1	1
f__env.OPS_17_Unclassified	5.55322e-05	1.77694e-08	4.4434e-05	8.30427e-06	1.65506e-09	8.30427e-06	1	1
Pirellula	0	0	0	2.91421e-05	7.36643e-09	1.75196e-05	1	1
Jeotgalibacillus	2.21934e-05	4.43291e-09	2.21934e-05	1.66459e-05	4.04915e-09	1.2989e-05	1	1
Vicinamibacter	0	0	0	2.49128e-05	1.48955e-08	2.49128e-05	1	1
Hydrotalea	1.11044e-05	1.10978e-09	1.11044e-05	2.0798e-05	1.71518e-09	8.45374e-06	1	1
Pseudofulvimonas	0	0	0	2.49725e-05	8.0272e-09	1.82884e-05	1	1
Actinomyces	6.66001e-05	3.99201e-08	6.66001e-05	0	0	0	1	1
Panacagrimonas	0	0	0	2.49128e-05	1.48955e-08	2.49128e-05	1	1
f__Holosporaceae_Unclassified	1.11044e-05	1.10978e-09	1.11044e-05	2.0769e-05	6.89146e-09	1.69453e-05	1	1
Rummeliibacillus	0	0	0	2.497e-05	1.49641e-08	2.497e-05	1	1
Alterococcus	0	0	0	2.49501e-05	1.49402e-08	2.49501e-05	1	1
Faecalibaculum	0	0	0	2.49501e-05	1.49402e-08	2.49501e-05	1	1
Halolamina	0	0	0	2.49626e-05	1.49551e-08	2.49626e-05	1	1
Algoriphagus	0	0	0	2.49563e-05	1.06107e-08	2.10264e-05	1	1
Tyzzerella_4	6.66001e-05	3.99201e-08	6.66001e-05	0	0	0	1	1
ADurb.Bin063-1	0	0	0	2.49128e-05	1.48955e-08	2.49128e-05	1	1
f__Entotheonellaceae_Unclassified	0	0	0	2.49128e-05	1.48955e-08	2.49128e-05	1	1
Sporosarcina	0	0	0	2.07938e-05	6.91627e-09	1.69758e-05	1	1
Ornithinimicrobium	5.55444e-05	2.77667e-08	5.55444e-05	0	0	0	1	1
Oscillatoria_PCC-6304	0	0	0	2.07918e-05	3.44637e-09	1.19833e-05	1	1
Patulibacter	5.55278e-05	2.775e-08	5.55278e-05	0	0	0	1	1
Ochrobactrum	1.11089e-05	1.11067e-09	1.11089e-05	2.49709e-05	7.16415e-09	1.72773e-05	1	1
f__Neisseriaceae_Unclassified	0	0	0	2.08021e-05	1.03855e-08	2.08021e-05	1	1
Bacillaria_paxillifer	0	0	0	2.49543e-05	1.0619e-08	2.10347e-05	1	1
Holdemanella	0	0	0	2.07917e-05	1.03751e-08	2.07917e-05	1	1
f__Stappiaceae_Unclassified	1.11056e-05	1.11e-09	1.11056e-05	2.08021e-05	1.03855e-08	2.08021e-05	1	1
Oceanicella	2.21978e-05	1.94018e-09	1.46825e-05	1.66148e-05	4.03079e-09	1.29595e-05	1	1
Lacibacter	2.21867e-05	4.43026e-09	2.21867e-05	1.24564e-05	3.72389e-09	1.24564e-05	1	1
Candidatus_Lariskella	0	0	0	2.07917e-05	1.03751e-08	2.07917e-05	1	1
f__BIrii41_Unclassified	0	0	0	2.07607e-05	1.03441e-08	2.07607e-05	1	1
Phormidium_SAG_37.90	0	0	0	2.08271e-05	1.04104e-08	2.08271e-05	1	1
Brevibacterium	4.44356e-05	1.77707e-08	4.44356e-05	4.16542e-06	4.16417e-10	4.16542e-06	1	1
Promicromonospora	0	0	0	2.07793e-05	5.17391e-09	1.46826e-05	1	1
Natribacillus	3.33056e-05	4.99284e-09	2.35533e-05	1.24854e-05	1.13865e-09	6.88793e-06	1	1
f__uncultured_Acidimicrobidae_bacterium_Unclassified	1.10967e-05	1.10823e-09	1.10967e-05	1.66334e-05	6.64008e-09	1.66334e-05	1	1
Jonesia	0	0	0	2.08075e-05	4.31764e-09	1.34127e-05	1	1
Moraxella	0	0	0	2.08271e-05	1.04104e-08	2.08271e-05	1	1
Pseudolabrys	0	0	0	2.07669e-05	6.89112e-09	1.69449e-05	1	1
Ellin6055	0	0	0	2.07607e-05	1.03441e-08	2.07607e-05	1	1
[Ruminococcus]_gauvreauii_group	0	0	0	2.08333e-05	1.04167e-08	2.08333e-05	1	1
Luedemannella	0	0	0	2.07607e-05	1.03441e-08	2.07607e-05	1	1
f__Hymenobacteraceae_Unclassified	0	0	0	1.66484e-05	4.05323e-09	1.29956e-05	1	1
Polymorphobacter	4.44e-05	1.77423e-08	4.44e-05	0	0	0	1	1
JTB255_marine_benthic_group	0	0	0	1.66363e-05	2.31096e-09	9.81275e-06	1	1
Cephaloticoccus	0	0	0	1.66617e-05	6.66267e-09	1.66617e-05	1	1
Friedmanniella	0	0	0	1.66617e-05	6.66267e-09	1.66617e-05	1	1
f__Family_XVIII_Unclassified	0	0	0	1.66085e-05	6.62024e-09	1.66085e-05	1	1
Leptospira	1.10956e-05	1.10801e-09	1.10956e-05	1.24871e-05	1.13895e-09	6.88886e-06	1	1
Fluviicola	0	0	0	1.66085e-05	6.62024e-09	1.66085e-05	1	1
Ferrovibrio	1.11089e-05	1.11067e-09	1.11089e-05	1.66334e-05	6.64008e-09	1.66334e-05	1	1
Rhodocytophaga	0	0	0	1.66085e-05	6.62024e-09	1.66085e-05	1	1
f__Polyangiaceae_Unclassified	0	0	0	1.66085e-05	6.62024e-09	1.66085e-05	1	1
Haloparvum	0	0	0	2.07905e-05	6.91053e-09	1.69688e-05	1	1
f__S15-21_Unclassified	0	0	0	1.66085e-05	6.62024e-09	1.66085e-05	1	1
Owenweeksia	4.44222e-05	1.776e-08	4.44222e-05	0	0	0	1	1
f__Methylococcaceae_Unclassified	0	0	0	1.66396e-05	4.04546e-09	1.29831e-05	1	1
f__P3OB-42_Unclassified	0	0	0	1.66085e-05	6.62024e-09	1.66085e-05	1	1
Desmochloris_halophila	0	0	0	2.08067e-05	2.58462e-09	1.03775e-05	1	1
f__NS9_marine_group_Unclassified	0	0	0	1.66251e-05	3.17253e-09	1.14973e-05	1	1
Euglena_carterae	0	0	0	1.66583e-05	6.66e-09	1.66583e-05	1	1
f__uncultured_Actinomycetales_bacterium_Unclassified	0	0	0	1.66085e-05	6.62024e-09	1.66085e-05	1	1
f__Cellvibrionaceae_Unclassified	0	0	0	1.66085e-05	6.62024e-09	1.66085e-05	1	1
Paludisphaera	0	0	0	1.24813e-05	3.73878e-09	1.24813e-05	1	1
Brevibacillus	0	0	0	1.66334e-05	6.64008e-09	1.66334e-05	1	1
Jeotgalibaca	0	0	0	1.6665e-05	6.66533e-09	1.6665e-05	1	1
Empedobacter	0	0	0	1.66334e-05	6.64008e-09	1.66334e-05	1	1
f__Phycisphaeraceae_Unclassified	0	0	0	1.66272e-05	4.04071e-09	1.29755e-05	1	1
[Desulfobacterium]_catecholicum_group	0	0	0	1.66417e-05	6.64671e-09	1.66417e-05	1	1
Angustibacter	0	0	0	1.66617e-05	6.66267e-09	1.66617e-05	1	1
Desulfonatronobacter	0	0	0	1.66417e-05	6.64671e-09	1.66417e-05	1	1
Lachnoclostridium	2.22111e-05	4.44e-09	2.22111e-05	8.3167e-06	1.66002e-09	8.3167e-06	1	1
Rickettsia	0	0	0	1.66388e-05	2.31227e-09	9.81552e-06	1	1
f__Amb-16S-1323_Unclassified	1.11044e-05	1.10978e-09	1.11044e-05	1.24672e-05	1.99883e-09	9.12604e-06	1	1
Phaselicystis	0	0	0	1.66085e-05	6.62024e-09	1.66085e-05	1	1
Ruminococcaceae_UCG-014	0	0	0	1.24751e-05	2.00233e-09	9.13403e-06	1	1
f__Cellulomonadaceae_Unclassified	1.11089e-05	1.11067e-09	1.11089e-05	4.15835e-06	4.15005e-10	4.15835e-06	1	1
Gracilibacillus	0	0	0	1.24564e-05	3.72389e-09	1.24564e-05	1	1
Phormidesmis_ANT.LACV5.1	0	0	0	1.2485e-05	3.74102e-09	1.2485e-05	1	1
f__Syntrophaceae_Unclassified	0	0	0	1.24564e-05	3.72389e-09	1.24564e-05	1	1
Desulfomicrobium	0	0	0	1.24938e-05	3.74625e-09	1.24938e-05	1	1
Thermicanus	0	0	0	1.66542e-05	4.05319e-09	1.29955e-05	1	1
Terrisporobacter	1.10967e-05	1.10823e-09	1.10967e-05	8.32626e-06	7.95749e-10	5.75814e-06	1	1
Hafnia-Obesumbacterium	1.10934e-05	1.10756e-09	1.10934e-05	1.24813e-05	3.73878e-09	1.24813e-05	1	1
Parasegetibacter	0	0	0	1.24564e-05	3.72389e-09	1.24564e-05	1	1
Finegoldia	3.33e-05	9.98003e-09	3.33e-05	0	0	0	1	1
Xanthobacter	0	0	0	1.24813e-05	3.73878e-09	1.24813e-05	1	1
Clostridium_sensu_stricto_10	0	0	0	1.24834e-05	2.00523e-09	9.14064e-06	1	1
f__uncultured_Acidimicrobiales_bacterium_Unclassified	0	0	0	1.24564e-05	3.72389e-09	1.24564e-05	1	1
Porphyromonas	3.33267e-05	9.996e-09	3.33267e-05	0	0	0	1	1
Thalassobacillus	0	0	0	1.24564e-05	3.72389e-09	1.24564e-05	1	1
Jiella	0	0	0	1.2485e-05	1.13857e-09	6.8877e-06	1	1
f__Halobacteroidaceae_Unclassified	1.11044e-05	1.10978e-09	1.11044e-05	1.24742e-05	1.13661e-09	6.88175e-06	1	1
f__uncultured_deep-sea_bacterium_Unclassified	0	0	0	1.24564e-05	3.72389e-09	1.24564e-05	1	1
Cupriavidus	2.22e-05	4.43557e-09	2.22e-05	8.31381e-06	7.93371e-10	5.74953e-06	1	1
f__Haloferacaceae_Unclassified	0	0	0	1.24688e-05	2.00172e-09	9.13263e-06	1	1
Phreatobacter	0	0	0	1.24825e-05	2.00508e-09	9.14029e-06	1	1
Rubus_hybrid_cultivar	0	0	0	8.31878e-06	7.94319e-10	5.75297e-06	1	1
Streptosporangium	0	0	0	1.24564e-05	3.72389e-09	1.24564e-05	1	1
Rhodoplanes	0	0	0	1.24564e-05	3.72389e-09	1.24564e-05	1	1
Caenimonas	0	0	0	1.24564e-05	3.72389e-09	1.24564e-05	1	1
Emticicia	0	0	0	1.2475e-05	3.73504e-09	1.2475e-05	1	1
bacterium_enrichment_culture_clone_B30_[2011]	0	0	0	1.24564e-05	3.72389e-09	1.24564e-05	1	1
Acuticoccus	2.22089e-05	4.43912e-09	2.22089e-05	4.16167e-06	4.15668e-10	4.16167e-06	1	1
Ruminococcus_1	0	0	0	1.24813e-05	3.73878e-09	1.24813e-05	1	1
Mumia	0	0	0	1.24813e-05	3.73878e-09	1.24813e-05	1	1
f__Pasteurellaceae_Unclassified	2.22111e-05	4.44e-09	2.22111e-05	0	0	0	1	1
Pseudoxanthobacter	3.32867e-05	9.97206e-09	3.32867e-05	0	0	0	1	1
Azotobacter	0	0	0	1.24626e-05	1.998e-09	9.12414e-06	1	1
Lutispora	0	0	0	1.66313e-05	1.44314e-09	7.75441e-06	1	1
Clostridium_sensu_stricto_8	0	0	0	1.24668e-05	1.99876e-09	9.12587e-06	1	1
f__Halieaceae_Unclassified	0	0	0	1.24796e-05	2.00368e-09	9.13711e-06	1	1
f__Verrucomicrobiaceae_Unclassified	0	0	0	1.24813e-05	3.73878e-09	1.24813e-05	1	1
f__Coriobacteriaceae_Unclassified	1.11056e-05	1.11e-09	1.11056e-05	8.33333e-06	1.66667e-09	8.33333e-06	1	1
Dactylosporangium	0	0	0	8.30427e-06	1.65506e-09	8.30427e-06	1	1
Actinoplanes	0	0	0	1.24771e-05	2.00323e-09	9.13607e-06	1	1
Haliea	0	0	0	8.31753e-06	7.94081e-10	5.75211e-06	1	1
Herpetosiphon	0	0	0	1.24564e-05	3.72389e-09	1.24564e-05	1	1
Thioalkalivibrio	0	0	0	1.2478e-05	2.00425e-09	9.13839e-06	1	1
Salegentibacter	0	0	0	1.24858e-05	2.0062e-09	9.14286e-06	1	1
Rhodopirellula	0	0	0	1.24879e-05	1.1391e-09	6.88931e-06	1	1
Paraliobacillus	0	0	0	8.31421e-06	1.65903e-09	8.31421e-06	1	1
Nostoc_PCC-7524	1.10967e-05	1.10823e-09	1.10967e-05	8.31878e-06	7.94319e-10	5.75297e-06	1	1
Caldicoprobacter	0	0	0	1.24817e-05	1.13796e-09	6.88587e-06	1	1
Acetobacterium	2.22111e-05	4.44e-09	2.22111e-05	0	0	0	1	1
Cellulosimicrobium	1.11044e-05	1.10978e-09	1.11044e-05	4.15213e-06	4.13765e-10	4.15213e-06	1	1
Vulgatibacter	0	0	0	8.30427e-06	1.65506e-09	8.30427e-06	1	1
f__Veillonellaceae_Unclassified	0	0	0	8.32168e-06	1.66201e-09	8.32168e-06	1	1
Anaeromyxobacter	0	0	0	8.30427e-06	1.65506e-09	8.30427e-06	1	1
f__KD3-93_Unclassified	0	0	0	8.30427e-06	1.65506e-09	8.30427e-06	1	1
f__uncultured_Acetobacteraceae_bacterium_Unclassified	0	0	0	8.30427e-06	1.65506e-09	8.30427e-06	1	1
f__A0839_Unclassified	0	0	0	8.30427e-06	1.65506e-09	8.30427e-06	1	1
f__uncultured_Geothrix_sp._Unclassified	0	0	0	8.30427e-06	1.65506e-09	8.30427e-06	1	1
Candidatus_Berkiella	2.22089e-05	4.43912e-09	2.22089e-05	4.16084e-06	4.15502e-10	4.16084e-06	1	1
f__Staphylococcaceae_Unclassified	0	0	0	8.3325e-06	1.66633e-09	8.3325e-06	1	1
f__Limnochordaceae_Unclassified	0	0	0	8.30427e-06	1.65506e-09	8.30427e-06	1	1
Desertibacter	0	0	0	8.30427e-06	1.65506e-09	8.30427e-06	1	1
SZB85	0	0	0	8.30427e-06	1.65506e-09	8.30427e-06	1	1
Haloferula	0	0	0	1.24846e-05	1.13849e-09	6.88747e-06	1	1
Ancylobacter	0	0	0	1.24738e-05	2.00366e-09	9.13707e-06	1	1
Saccharomonospora	0	0	0	8.30427e-06	1.65506e-09	8.30427e-06	1	1
f__Methanobacteriaceae_Unclassified	0	0	0	8.32335e-06	1.66267e-09	8.32335e-06	1	1
[Eubacterium]_eligens_group	2.22111e-05	4.44e-09	2.22111e-05	0	0	0	1	1
Nakamurella	0	0	0	1.24813e-05	1.13789e-09	6.88564e-06	1	1
f__SRB2_Unclassified	1.10967e-05	1.10823e-09	1.10967e-05	8.31753e-06	7.94081e-10	5.75211e-06	1	1
Geminicoccus	0	0	0	8.30924e-06	7.92499e-10	5.74637e-06	1	1
Cytophaga	0	0	0	8.31048e-06	7.92737e-10	5.74723e-06	1	1
Planktosalinus	0	0	0	8.33083e-06	1.66567e-09	8.33083e-06	1	1
Cnuella	0	0	0	8.33083e-06	1.66567e-09	8.33083e-06	1	1
Gemmatirosa	0	0	0	8.31753e-06	7.94081e-10	5.75211e-06	1	1
Nannochloropsis_limnetica	0	0	0	8.3167e-06	1.66002e-09	8.3167e-06	1	1
f__possible_family_01_Unclassified	0	0	0	4.16167e-06	4.15668e-10	4.16167e-06	1	1
f__Fibrobacteraceae_Unclassified	0	0	0	8.30427e-06	1.65506e-09	8.30427e-06	1	1
Anaerococcus	2.22e-05	4.43557e-09	2.22e-05	0	0	0	1	1
Thermobaculum	0	0	0	8.30427e-06	1.65506e-09	8.30427e-06	1	1
Arthrospira_PCC-7345	0	0	0	8.32085e-06	1.66168e-09	8.32085e-06	1	1
Kribbella	0	0	0	8.30427e-06	1.65506e-09	8.30427e-06	1	1
Methanobacterium	0	0	0	4.15835e-06	4.15005e-10	4.15835e-06	1	1
Nonomuraea	0	0	0	8.30427e-06	1.65506e-09	8.30427e-06	1	1
Clostridium_sensu_stricto_3	0	0	0	8.32501e-06	1.66334e-09	8.32501e-06	1	1
Ardenticatena	0	0	0	8.30427e-06	1.65506e-09	8.30427e-06	1	1
f__Segniliparaceae_Unclassified	0	0	0	8.32085e-06	1.66168e-09	8.32085e-06	1	1
Desulfobulbus	0	0	0	4.16458e-06	4.1625e-10	4.16458e-06	1	1
f__uncultured_Caldilineaceae_bacterium_Unclassified	0	0	0	8.30427e-06	1.65506e-09	8.30427e-06	1	1
f__uncultured_Acidobacteriales_bacterium_Unclassified	0	0	0	8.30427e-06	1.65506e-09	8.30427e-06	1	1
Singulisphaera	1.10967e-05	1.10823e-09	1.10967e-05	4.16084e-06	4.15502e-10	4.16084e-06	1	1
Akkermansia	1.11056e-05	1.11e-09	1.11056e-05	0	0	0	1	1
Planoglabratella_opercularis	0	0	0	8.31256e-06	7.93133e-10	5.74867e-06	1	1
Clostridium_sensu_stricto_7	0	0	0	8.30427e-06	1.65506e-09	8.30427e-06	1	1
Halohasta	0	0	0	8.32085e-06	1.66168e-09	8.32085e-06	1	1
Phocea	0	0	0	8.33333e-06	1.66667e-09	8.33333e-06	1	1
Marinobacter	1.11056e-05	1.11e-09	1.11056e-05	0	0	0	1	1
f__Terrimicrobiaceae_Unclassified	0	0	0	8.31919e-06	7.94398e-10	5.75325e-06	1	1
f__UBA12411_Unclassified	0	0	0	8.30427e-06	1.65506e-09	8.30427e-06	1	1
Phyllobacterium	0	0	0	8.31048e-06	7.92737e-10	5.74723e-06	1	1
Oceanobacillus	0	0	0	8.30427e-06	1.65506e-09	8.30427e-06	1	1
Coprococcus_2	1.11056e-05	1.11e-09	1.11056e-05	0	0	0	1	1
f__uncultured_Caldilineae_bacterium_Unclassified	0	0	0	4.15213e-06	4.13765e-10	4.15213e-06	1	1
Polycyclovorans	0	0	0	4.15213e-06	4.13765e-10	4.15213e-06	1	1
Candidatus_Protochlamydia	0	0	0	4.15835e-06	4.15005e-10	4.15835e-06	1	1
Acidiphilium	0	0	0	4.15835e-06	4.15005e-10	4.15835e-06	1	1
Acidipila	0	0	0	4.15213e-06	4.13765e-10	4.15213e-06	1	1
f__Bradymonadaceae_Unclassified	0	0	0	4.15835e-06	4.15005e-10	4.15835e-06	1	1
f__uncultured_Planctomycetaceae_bacterium_Unclassified	0	0	0	4.16043e-06	4.15419e-10	4.16043e-06	1	1
Cyanobacteria/Melainabacteria_group_bacterium_S15B-MN24_CBMW_12	0	0	0	4.15213e-06	4.13765e-10	4.15213e-06	1	1
Pelosinus	1.10967e-05	1.10823e-09	1.10967e-05	0	0	0	1	1
f__uncultured_archaeon_Unclassified	0	0	0	4.15213e-06	4.13765e-10	4.15213e-06	1	1
Cesiribacter	0	0	0	4.15213e-06	4.13765e-10	4.15213e-06	1	1
Barnesiella	1.11056e-05	1.11e-09	1.11056e-05	0	0	0	1	1
Erysipelotrichaceae_UCG-003	0	0	0	4.16667e-06	4.16667e-10	4.16667e-06	1	1
Polyangium	0	0	0	4.15213e-06	4.13765e-10	4.15213e-06	1	1
Saccharothrix	0	0	0	4.15213e-06	4.13765e-10	4.15213e-06	1	1
Candidatus_Ovatusbacter	1.10956e-05	1.10801e-09	1.10956e-05	0	0	0	1	1
f__Desulfobacteraceae_Unclassified	0	0	0	4.1625e-06	4.15835e-10	4.1625e-06	1	1
possible_genus_04	0	0	0	4.15213e-06	4.13765e-10	4.15213e-06	1	1
Kroppenstedtia	0	0	0	4.15213e-06	4.13765e-10	4.15213e-06	1	1
f__mle1-27_Unclassified	0	0	0	4.15213e-06	4.13765e-10	4.15213e-06	1	1
f__Family_XI_Unclassified	0	0	0	4.15213e-06	4.13765e-10	4.15213e-06	1	1
f__uncultured_Planctomycetales_bacterium_Unclassified	0	0	0	4.15213e-06	4.13765e-10	4.15213e-06	1	1
Allochromatium	0	0	0	4.16458e-06	4.1625e-10	4.16458e-06	1	1
IMCC26134	0	0	0	4.15835e-06	4.15005e-10	4.15835e-06	1	1
Desertifilum_KR2012-2	1.11089e-05	1.11067e-09	1.11089e-05	0	0	0	1	1
f__Alteromonadaceae_Unclassified	1.11056e-05	1.11e-09	1.11056e-05	0	0	0	1	1
Tunicatimonas	0	0	0	4.16043e-06	4.15419e-10	4.16043e-06	1	1
f__Thermomicrobiaceae_Unclassified	0	0	0	4.15213e-06	4.13765e-10	4.15213e-06	1	1
f__Thermomonosporaceae_Unclassified	0	0	0	4.15213e-06	4.13765e-10	4.15213e-06	1	1
f__D05-2_Unclassified	0	0	0	4.15213e-06	4.13765e-10	4.15213e-06	1	1
SM1A02	0	0	0	4.16292e-06	4.15918e-10	4.16292e-06	1	1
Aliidiomarina	0	0	0	4.16167e-06	4.15668e-10	4.16167e-06	1	1
OLB13	0	0	0	4.16292e-06	4.15918e-10	4.16292e-06	1	1
Dyadobacter	0	0	0	4.15213e-06	4.13765e-10	4.15213e-06	1	1
Halocella	0	0	0	4.15213e-06	4.13765e-10	4.15213e-06	1	1
f__Streptosporangiaceae_Unclassified	0	0	0	4.15213e-06	4.13765e-10	4.15213e-06	1	1
Robiginitalea	0	0	0	4.16458e-06	4.1625e-10	4.16458e-06	1	1
Thermoactinomyces	0	0	0	4.15213e-06	4.13765e-10	4.15213e-06	1	1
Hoyosella	0	0	0	4.16043e-06	4.15419e-10	4.16043e-06	1	1
Marivirga	1.11044e-05	1.10978e-09	1.11044e-05	0	0	0	1	1
Sulfurifustis	0	0	0	4.15213e-06	4.13765e-10	4.15213e-06	1	1
f__Reyranellaceae_Unclassified	0	0	0	4.15213e-06	4.13765e-10	4.15213e-06	1	1
Lachnospiraceae_UCG-001	1.11056e-05	1.11e-09	1.11056e-05	0	0	0	1	1
f__Azospirillaceae_Unclassified	0	0	0	4.15213e-06	4.13765e-10	4.15213e-06	1	1
Leptolyngbya_EcFYyyy-00	0	0	0	4.15213e-06	4.13765e-10	4.15213e-06	1	1
f__VHS-B3-70_Unclassified	0	0	0	4.15213e-06	4.13765e-10	4.15213e-06	1	1
Aureispira	0	0	0	4.15213e-06	4.13765e-10	4.15213e-06	1	1
CL500-29_marine_group	0	0	0	4.15213e-06	4.13765e-10	4.15213e-06	1	1
Oocystis_solitaria	0	0	0	4.15835e-06	4.15005e-10	4.15835e-06	1	1
Winogradskyella	0	0	0	4.16708e-06	4.1675e-10	4.16708e-06	1	1
Lachnospiraceae_UCG-010	1.11056e-05	1.11e-09	1.11056e-05	0	0	0	1	1
Blastochloris	0	0	0	4.16084e-06	4.15502e-10	4.16084e-06	1	1
Peptococcus	0	0	0	4.16084e-06	4.15502e-10	4.16084e-06	1	1
Synechococcus_IR11	0	0	0	4.15213e-06	4.13765e-10	4.15213e-06	1	1
[Eubacterium]_coprostanoligenes_group	0	0	0	4.16667e-06	4.16667e-10	4.16667e-06	1	1
f__uncultured_prokaryote_Unclassified	0	0	0	4.15213e-06	4.13765e-10	4.15213e-06	1	1
f__uncultured_organism_Unclassified	0	0	0	4.16458e-06	4.1625e-10	4.16458e-06	1	1
Desulfatitalea	0	0	0	4.15835e-06	4.15005e-10	4.15835e-06	1	1
Nocardia	0	0	0	4.15835e-06	4.15005e-10	4.15835e-06	1	1
Bracteacoccus_minor	0	0	0	4.15213e-06	4.13765e-10	4.15213e-06	1	1

## Sheet: Sex_Genus_diff
Taxon	Group1_mean	Group1_variance	Group1_standard	Group2_mean	Group2_variance	Group2_standard	P_Value	Q_Value
Catellicoccus	0.255408	0.122784	0.110808	0.545837	0.1236	0.13288	0.0664211	1
Bacteroides	0.0666949	0.0266158	0.0515905	0.0484372	0.0108852	0.0394339	0.817421	1
f__Peptostreptococcaceae_Unclassified	0.0288749	0.00146617	0.0121086	0.0870865	0.0123307	0.0419706	0.155368	1
Cetobacterium	0.0248329	0.00567232	0.0238166	0.0831103	0.0359705	0.0716843	0.616474	1
Candidatus_Arthromitus	0.0683769	0.046754	0.0683769	0.000114217	3.80497e-08	7.3727e-05	0.423	1
Unclassified_Unclassified	0.0436504	0.00468711	0.0216497	0.0148182	8.84546e-05	0.00355477	0.161684	1
Staphylococcus	0.0465307	0.0210264	0.0458546	2.85187e-05	2.37217e-09	1.84087e-05	0.318789	1
Acinetobacter	0.0417689	0.00178995	0.0133789	0.00612468	0.000229516	0.00572608	0.0124737	1
f__Rhodobacteraceae_Unclassified	0.0258244	0.00125113	0.0111854	0.00864209	0.000139858	0.00446987	0.126053	1
f__Erysipelotrichaceae_Unclassified	0.0111218	0.000309519	0.00556345	0.0245633	0.000508638	0.00852423	0.159579	1
f__Ruminococcaceae_Unclassified	0.0122824	0.00019678	0.00443599	0.0133386	0.000239452	0.00584871	0.883632	1
f__Lachnospiraceae_Unclassified	0.0152043	0.00058232	0.00763099	0.00682122	2.01952e-05	0.00169854	0.267316	1
Corynebacterium_1	0.0170727	0.00263853	0.0162436	8.56629e-05	5.13669e-08	8.56629e-05	0.287579	1
f__Prevotellaceae_Unclassified	0.00153861	4.47524e-06	0.000668972	0.0210344	0.00289547	0.0203381	0.495789	1
Fusobacterium	0.00623396	0.00014827	0.00385059	0.0129131	0.000374334	0.00731275	0.606579	1
Nodosilinea_PCC-7104	0.00830886	0.00039315	0.00627017	0.00489195	7.18209e-05	0.00320314	0.540887	1
Tyzzerella_3	0.00446522	3.69872e-05	0.00192321	0.0101371	9.53771e-05	0.00369125	0.144368	1
RB41	0.0110164	0.00103005	0.0101491	0	0	0	0.241316	1
f__Enterobacteriaceae_Unclassified	0.00143837	4.93127e-06	0.00070223	0.0133889	0.00123005	0.013256	0.552632	1
f__Family_XIII_Unclassified	0.00542236	5.24465e-05	0.00229012	0.00556479	4.98533e-05	0.00266869	1	1
Campylobacter	0.00245761	1.21519e-05	0.00110236	0.00915283	0.000239018	0.00584341	0.071117	1
Parabacteroides	0.00575435	0.000117664	0.00343021	0.00431543	0.000118694	0.0041178	0.74427	1
Oligella	0.00797681	0.000636295	0.00797681	0	0	0	0.0242914	1
Microcoleus_SAG_1449-1a	0.00735338	0.000540722	0.00735338	1.426e-05	1.42344e-09	1.426e-05	0.0460198	1
Methyloversatilis	0.00678382	0.000454213	0.00673953	2.85172e-05	5.69263e-09	2.85172e-05	0.0460195	1
f__Micrococcaceae_Unclassified	0.00668054	0.00016704	0.00408706	9.98973e-05	1.99641e-08	5.34043e-05	0.0460191	1
Aerococcus	0.00638735	0.000400942	0.00633199	1.42771e-05	1.42686e-09	1.42771e-05	0.0459502	1
Blastocatella	0.00609396	0.000349075	0.00590825	1.42586e-05	1.42316e-09	1.42586e-05	0.0459502	1
f__Desulfovibrionaceae_Unclassified	0.00455609	6.63296e-05	0.00257545	0.0017136	3.88543e-06	0.000745024	0.410444	1
f__uncultured_Unclassified	0.00542341	0.000109484	0.00330884	0.000442341	3.48729e-07	0.000223201	0.0819877	1
Mesorhizobium	0.00483302	4.91235e-05	0.00221638	0.000742007	6.35029e-07	0.000301195	0.410433	1
f__Gemmatimonadaceae_Unclassified	0.00502339	0.000139661	0.00373713	0.000313815	6.89359e-07	0.000313815	0.0819877	1
f__Burkholderiaceae_Unclassified	0.00420019	1.92748e-05	0.00138834	0.00122767	1.50158e-06	0.000463154	0.654402	1
Leifsonia	0.00385644	4.42276e-05	0.00210304	0.00122668	1.99132e-06	0.000533362	0.654381	1
f__Blastocatellaceae_Unclassified	0.00465148	0.000118886	0.00344799	1.42643e-05	1.4243e-09	1.42643e-05	0.0819408	1
Psychrobacter	0.00426423	6.12783e-05	0.00247545	0	0	0	0.147982	1
f__Chitinophagaceae_Unclassified	0.0040827	9.24142e-05	0.00303997	0.000256678	2.75152e-07	0.000198261	0.148167	1
Bacillus	0.00400989	4.80623e-05	0.00219231	0.000142675	3.94058e-08	7.50293e-05	0.148167	1
GCA-900066225	0.00192709	5.50058e-06	0.000741659	0.00291258	4.71367e-06	0.000820598	1	1
Sphingomonas	0.0034785	5.81021e-05	0.00241044	0.000285259	1.80823e-07	0.000160723	0.273057	1
Helicobacter	0.000449679	1.83133e-06	0.00042794	0.00462551	0.000107794	0.00392418	0.0695159	1
Catenisphaera	0.00243572	1.97663e-05	0.00140593	0.00176884	8.2153e-06	0.00108333	1	1
Mycoplasma	0.0003496	2.26753e-07	0.000150583	0.00466692	7.24418e-05	0.00321696	0.0695159	1
f__uncultured_bacterium_Unclassified	0.00343999	4.8433e-05	0.00220075	1.42586e-05	1.42316e-09	1.42586e-05	0.272874	1
f__Sphingomonadaceae_Unclassified	0.00215532	1.5625e-05	0.00125	0.00158329	1.29525e-05	0.00136028	1	1
f__Rhizobiaceae_Unclassified	0.00276532	3.43976e-05	0.00185466	0.000670293	1.01523e-06	0.000380832	0.273186	1
Myroides	0.00317873	0.000101043	0.00317873	0	0	0	0.272874	1
f__JG30-KF-CM45_Unclassified	0.00252656	2.42787e-05	0.00155816	0.000770177	1.87514e-06	0.000517568	0.647676	1
Jeotgalicoccus	0.00305878	9.35611e-05	0.00305878	0	0	0	0.272874	1
Ralstonia	0.00233678	7.30915e-06	0.000854936	0.000941762	1.15075e-06	0.000405453	1	1
Butyricicoccus	0.00121868	2.88553e-06	0.000537171	0.00249796	4.39143e-06	0.000792052	0.572279	1
Rikenella	0.0013987	5.30965e-06	0.000728674	0.00208573	1.38648e-05	0.00140737	1	1
f__Ambiguous_taxa_Unclassified	0.00276923	5.79503e-05	0.00240729	0.000128369	2.56161e-08	6.04933e-05	0.273186	1
Enterococcus	0.00250501	3.56399e-05	0.00188785	0.00048493	1.05092e-06	0.000387469	0.273186	1
Escherichia-Shigella	0.00279757	2.87309e-05	0.00169502	4.27887e-05	6.17138e-09	2.96922e-05	0.273003	1
f__Rikenellaceae_Unclassified	0.00276721	6.05324e-05	0.00246033	1.42586e-05	1.42316e-09	1.42586e-05	0.273003	1
Salinarimonas	0.00257431	5.59964e-05	0.00236636	0.000270941	1.45173e-07	0.000144011	0.273186	1
Blautia	0.00270737	6.69258e-05	0.002587	0	0	0	0.273003	1
Phascolarctobacterium	0.00236763	3.87271e-05	0.00196792	7.145e-05	3.57357e-08	7.145e-05	0.51525	1
Mucispirillum	0.00138858	6.89616e-06	0.000830431	0.00147034	5.34229e-06	0.000873604	1	1
Desulfovibrio	0.00158841	1.04271e-05	0.00102113	0.00112766	3.89489e-06	0.000745931	1	1
Microvirga	0.00196568	6.43045e-06	0.000801901	0.000384989	9.5114e-07	0.000368615	0.515372	1
Truepera	0.0021351	4.01267e-05	0.00200317	0.000128333	8.87098e-08	0.000112574	0.515372	1
f__Beijerinckiaceae_Unclassified	0.0019575	2.01429e-05	0.00141926	0.000328097	3.54529e-07	0.000225049	0.515372	1
f__Bacillaceae_Unclassified	0.00215562	1.92538e-05	0.00138758	1.426e-05	1.42344e-09	1.426e-05	0.51525	1
Paenalcaligenes	0.00215914	4.66187e-05	0.00215914	0	0	0	0.51525	1
Flavisolibacter	0.00214744	3.78816e-05	0.00194632	0	0	0	0.51525	1
Facklamia	0.00211915	4.49081e-05	0.00211915	0	0	0	0.51525	1
f__Coleofasciculaceae_Unclassified	0.00188808	1.61343e-05	0.00127021	0.000285172	5.69263e-07	0.000285172	0.515457	1
Proteus	0.00204918	4.19914e-05	0.00204918	0	0	0	0.51525	1
f__Euzebyaceae_Unclassified	0.00197552	3.05722e-05	0.00174849	8.55603e-05	1.47069e-08	4.58365e-05	0.51525	1
f__Planococcaceae_Unclassified	0.00170782	1.61928e-05	0.00127251	0.000442057	8.39636e-07	0.000346335	0.515457	1
Anaerofilum	0.000688902	1.16115e-06	0.000340756	0.00187167	1.73372e-05	0.00157377	1	1
Indibacter	0.000179592	2.84909e-07	0.000168793	0.00252423	1.88829e-05	0.00164242	0.169493	1
Leptolyngbya_VRUC_135	0.000319505	4.89309e-07	0.000221203	0.00232417	3.62179e-05	0.00227464	0.169493	1
Nitrospira	0.00191197	3.65563e-05	0.00191197	0	0	0	0.515335	1
Segetibacter	0.00187826	3.44533e-05	0.00185616	0	0	0	0.515335	1
f__WD2101_soil_group_Unclassified	0.0018483	3.37555e-05	0.00183727	0	0	0	0.515335	1
Lactobacillus	0.00181612	2.4668e-05	0.00157061	4.27987e-05	6.17006e-09	2.9689e-05	0.515335	1
Ferruginibacter	0.00181804	2.92497e-05	0.00171025	0	0	0	0.515335	1
Hymenobacter	0.00155859	2.16659e-05	0.00147193	0.000271266	5.15096e-07	0.000271266	0.515457	1
f__AKIW781_Unclassified	0.00166836	2.60336e-05	0.00161349	2.85172e-05	5.69263e-09	2.85172e-05	0.515335	1
Sanguibacter	0.00126853	1.08961e-05	0.00104385	0.000613447	6.29378e-07	0.000299852	1	1
Lactococcus	0.00147889	1.48341e-05	0.00121795	0.00027126	3.98571e-07	0.000238618	1	1
Pleurocapsa_PCC-7319	0.0015764	2.34802e-05	0.00153233	9.98118e-05	4.98105e-08	8.43552e-05	0.515457	1
f__Cyclobacteriaceae_Unclassified	0.000468921	2.19887e-06	0.000468921	0.0016399	1.09317e-05	0.00124967	0.411523	1
Phormidesmis_ANT.L52.6	0.00160855	2.58744e-05	0.00160855	0	0	0	0.515335	1
Stenotrophomonas	0.00150664	1.98693e-05	0.00140959	1.42871e-05	1.42886e-09	1.42871e-05	0.515335	1
f__Unknown_Family_Unclassified	0.000878434	1.31382e-06	0.000362466	0.000841434	1.23885e-06	0.000420687	1	1
f__Enterococcaceae_Unclassified	0.00113789	5.26857e-06	0.000725849	0.00035691	1.19492e-07	0.000130653	1	1
Negativibacillus	0.00110839	3.12141e-06	0.000558696	0.0003712	1.38907e-07	0.000140868	1	1
Nostoc_PCC-73102	0.000509537	2.37894e-06	0.000487744	0.00124063	6.19935e-06	0.000941074	1	1
f__Caldilineaceae_Unclassified	0.00133764	1.00147e-05	0.00100073	1.426e-05	1.42344e-09	1.426e-05	1	1
Comamonas	0.00134689	1.75509e-05	0.0013248	1.42871e-05	1.42886e-09	1.42871e-05	1	1
f__uncultured_Acidobacteria_bacterium_Unclassified	0.00134435	1.80729e-05	0.00134435	0	0	0	1	1
Tychonema_CCAP_1459-11B	0.00129771	8.6696e-06	0.000931107	7.13216e-05	2.2298e-08	5.64397e-05	1	1
Skermanella	0.00124484	1.46879e-05	0.00121194	2.85187e-05	2.37217e-09	1.84087e-05	1	1
f__Microbacteriaceae_Unclassified	0.00117869	8.63985e-06	0.000929508	0.000114078	3.46306e-08	7.03365e-05	1	1
Millionella	0.000179823	1.43713e-07	0.00011988	0.00152888	1.25267e-05	0.00133773	0.411523	1
Nordella	0.00118505	1.37827e-05	0.001174	0	0	0	1	1
f__Longimicrobiaceae_Unclassified	0.00113703	8.9431e-06	0.00094568	4.27773e-05	6.16721e-09	2.96821e-05	1	1
Terrimonas	0.00115515	1.33437e-05	0.00115515	0	0	0	1	1
Afipia	0.000818677	7.34728e-07	0.000271059	0.000499504	6.19231e-07	0.000297425	1	1
Burkholderia-Caballeronia-Paraburkholderia	0.000928968	1.11372e-06	0.000333725	0.000313802	1.24269e-07	0.00013324	1	1
Anaeroplasma	0.000409558	1.26514e-06	0.000355688	0.00102868	3.6379e-06	0.000720902	0.411868	1
f__Isosphaeraceae_Unclassified	0.000718685	2.3695e-06	0.000486775	0.000570437	6.60055e-07	0.000307072	1	1
f__Xanthobacteraceae_Unclassified	0.00110712	5.21922e-06	0.000722442	0	0	0	1	1
f__Mitochondria_Unclassified	0.00106898	4.74271e-06	0.000688673	1.42814e-05	1.42771e-09	1.42814e-05	1	1
Brachyspira	0.000949083	4.07686e-06	0.000638503	0.000214186	1.64667e-07	0.000153375	1	1
f__Microscillaceae_Unclassified	0.00106564	1.00179e-05	0.00100089	0	0	0	1	1
Blastococcus	0.000978454	4.95626e-06	0.000704007	0.000142643	8.91922e-08	0.000112879	1	1
f__Corynebacteriaceae_Unclassified	0.000898939	1.24162e-06	0.000352367	0.00025689	1.85884e-07	0.000162956	1	1
f__MWH-CFBk5_Unclassified	0.000518822	2.36643e-06	0.000486459	0.000770273	4.15325e-06	0.000770273	1	1
Pseudomonas	0.000978345	1.43924e-06	0.000379373	9.98616e-05	3.32336e-08	6.89032e-05	1	1
Nesterenkonia	0.000908647	4.15285e-06	0.000644426	0.000213921	1.57488e-07	0.000149994	1	1
Nocardioides	0.000827937	1.7372e-06	0.000416797	0.00032826	3.11938e-07	0.000211098	1	1
f__TRA3-20_Unclassified	0.00102584	8.84557e-06	0.000940509	0	0	0	1	1
Gemmatimonas	0.000998575	7.00003e-06	0.000836662	4.2793e-05	1.28187e-08	4.2793e-05	1	1
metagenome	0.000976142	7.3574e-06	0.000857753	8.55817e-05	2.13484e-08	5.52247e-05	1	1
f__Nitriliruptoraceae_Unclassified	0.000967807	7.75104e-06	0.0008804	8.55603e-05	1.47069e-08	4.58365e-05	1	1
Lysobacter	0.000996193	7.71929e-06	0.000878595	1.42586e-05	1.42316e-09	1.42586e-05	1	1
f__Xanthomonadaceae_Unclassified	0.000448249	1.54744e-06	0.000393375	0.000812793	3.18931e-06	0.000674993	0.411868	1
f__Micromonosporaceae_Unclassified	0.000768607	1.82863e-06	0.000427624	0.000328011	3.61014e-07	0.000227098	1	1
Bryobacter	0.000927194	4.21923e-06	0.000649556	2.85201e-05	5.69377e-09	2.85201e-05	1	1
FFCH7168	0.000938925	7.46934e-06	0.000864253	0	0	0	1	1
Porphyrobacter	7.98872e-05	1.72968e-08	4.15895e-05	0.00122646	4.47001e-06	0.000799108	0.411868	1
f__Roseiflexaceae_Unclassified	0.000916448	6.74719e-06	0.000821413	0	0	0	1	1
f__Nostocaceae_Unclassified	0.000709008	2.13592e-06	0.00046216	0.000299504	1.92727e-07	0.000165929	1	1
Clostridium_sensu_stricto_1	0.000898888	7.31958e-06	0.000855545	1.426e-05	1.42344e-09	1.426e-05	1	1
MND1	0.000896236	8.03239e-06	0.000896236	0	0	0	1	1
Steroidobacter	0.000886278	7.85488e-06	0.000886278	0	0	0	1	1
f__Fimbriimonadaceae_Unclassified	0.000848809	5.13533e-06	0.000716612	0	0	0	1	1
Halomonas	0.000489403	5.2209e-07	0.000228493	0.000527803	5.83763e-07	0.000288781	1	1
Rubrimonas	0.000729203	4.84721e-06	0.000696219	0.000128373	8.87815e-08	0.000112619	1	1
Collinsella	0.00059932	1.4568e-06	0.00038168	0.000299907	1.76805e-07	0.000158927	1	1
Erysipelatoclostridium	0.000568692	3.23411e-06	0.000568692	0.000342344	8.20394e-07	0.000342344	1	1
Dongia	0.000786696	6.1889e-06	0.000786696	0	0	0	1	1
UTBCD1	0.000766944	5.08609e-06	0.000713168	0	0	0	1	1
f__Acetobacteraceae_Unclassified	0.000759309	5.12677e-06	0.000716015	2.85229e-05	2.37288e-09	1.84115e-05	1	1
Brevundimonas	0.00055889	1.32561e-06	0.00036409	0.000285254	2.73927e-07	0.000197819	1	1
f__Chromatiaceae_Unclassified	0.000569423	1.38845e-06	0.000372619	0.000270918	3.54367e-07	0.000224997	1	1
Glutamicibacter	0.000759508	2.45765e-06	0.000495747	0	0	0	1	1
f__Atopobiaceae_Unclassified	0.000399597	5.38851e-07	0.000232132	0.000499095	8.33486e-07	0.000345064	1	1
f__Fusobacteriaceae_Unclassified	6.99251e-05	2.67195e-08	5.16909e-05	0.000942755	2.8245e-06	0.000635217	0.411868	1
Candidatus_Nitrocosmicus	0.000259423	2.37194e-07	0.000154011	0.000670165	2.56262e-06	0.000605053	1	1
Faecalibacterium	0.000709031	2.61788e-06	0.000511652	0	0	0	1	1
Mastigocladopsis_PCC-10914	0.000709362	5.03194e-06	0.000709362	0	0	0	1	1
f__uncultured_microorganism_Unclassified	0.00067718	4.43773e-06	0.000666163	0	0	0	1	1
Thermus	0.000659354	8.60971e-07	0.000293423	4.28087e-05	2.85069e-09	2.01802e-05	1	1
Crinalium_SAG_22.89	0.000678778	4.6074e-06	0.000678778	0	0	0	1	1
Pseudonocardia	0.000639103	2.32056e-06	0.000481722	5.70345e-05	2.27705e-08	5.70345e-05	1	1
Fournierella	0.000629259	1.28188e-06	0.000358034	5.716e-05	2.28709e-08	5.716e-05	1	1
Massilia	0.000639221	2.54692e-06	0.00050467	0	0	0	1	1
Scytonema_UTEX_2349	0.000639425	4.08864e-06	0.000639425	0	0	0	1	1
Mycobacterium	0.000488842	3.81242e-07	0.000195254	0.000242412	1.48966e-07	0.00014588	1	1
Kocuria	0.000518772	7.69563e-07	0.00027741	0.00017136	1.15712e-07	0.00012857	1	1
Flavitalea	0.000627365	3.93587e-06	0.000627365	0	0	0	1	1
f__Opitutaceae_Unclassified	0.000619278	3.20494e-06	0.000566122	0	0	0	1	1
Pedomicrobium	0.000607449	3.68994e-06	0.000607449	1.42586e-05	1.42316e-09	1.42586e-05	1	1
Flavonifractor	0.000579315	7.4904e-07	0.000273686	4.287e-05	1.28649e-08	4.287e-05	1	1
f__Saprospiraceae_Unclassified	0.00045817	1.64659e-06	0.000405782	0.000213885	2.73719e-07	0.000197744	1	1
Rubrobacter	0.000408556	8.03145e-07	0.000283398	0.000285172	5.69263e-07	0.000285172	1	1
Thermoanaerobacter	0.000499537	1.32185e-06	0.000363573	0.000156898	6.26285e-08	9.45882e-05	1	1
Candidatus_Soleaferrea	0.000199729	1.44133e-07	0.000120055	0.000585376	1.68041e-07	0.000154938	1	1
Egicoccus	0.000528784	2.79612e-06	0.000528784	8.55589e-05	3.46371e-08	7.03431e-05	1	1
Marmoricola	0.000538767	7.99121e-07	0.000282687	7.13558e-05	9.03082e-09	3.59182e-05	1	1
Nitrincola	0.000579421	3.35728e-06	0.000579421	0	0	0	1	1
Roseococcus	0.000478987	1.57014e-06	0.00039625	0.000142632	8.92543e-08	0.000112919	1	1
f__Promicromonosporaceae_Unclassified	0.000558859	1.39035e-06	0.000372874	0	0	0	1	1
endosymbionts8	0	0	0	0.000799777	4.11751e-06	0.000766952	0.411868	1
f__Geminicoccaceae_Unclassified	0.000557682	2.9886e-06	0.000546681	0	0	0	1	1
f__Solibacteraceae__[Subgroup_3]_Unclassified	0.000548094	1.86322e-06	0.000431651	0	0	0	1	1
Chryseoglobus	0.000499336	1.45903e-06	0.000381973	8.55589e-05	2.13476e-08	5.52237e-05	1	1
Oscillatoria_SAG_1459-8	0.000549396	3.01836e-06	0.000549396	0	0	0	1	1
Dyella	0.000509349	2.35976e-07	0.000153615	7.13017e-05	9.01457e-09	3.58859e-05	1	1
f__A4b_Unclassified	0.000418267	1.65891e-06	0.000407297	0.000156907	1.7234e-07	0.000156907	1	1
Exiguobacterium	0.000459239	8.08983e-07	0.000284426	9.98161e-05	4.98105e-08	8.43552e-05	1	1
Candidatus_Xiphinematobacter	0.000349242	9.34013e-07	0.000305616	0.000285194	2.13975e-07	0.000174837	1	1
Ilumatobacter	0.000499099	3.56489e-07	0.000188809	4.27759e-05	1.28084e-08	4.27759e-05	1	1
Nitriliruptor	0.000419064	1.57894e-06	0.000397358	0.000156875	5.60001e-08	8.94428e-05	1	1
f__Christensenellaceae_Unclassified	0.000498853	2.48854e-06	0.000498853	1.426e-05	1.42344e-09	1.426e-05	1	1
Thiocapsa	0.000259708	2.46608e-07	0.000157037	0.000370741	4.0421e-07	0.0002403	1	1
Subgroup_10	0.000507942	2.16498e-06	0.000465293	0	0	0	1	1
Pseudoxanthomonas	0.000209501	8.72299e-08	9.3397e-05	0.000427908	9.26275e-07	0.000363765	1	1
f__Caulobacteraceae_Unclassified	0.000439516	1.32697e-06	0.000364276	8.56501e-05	3.47198e-08	7.04271e-05	1	1
f__Devosiaceae_Unclassified	0.000409025	5.27616e-07	0.000229699	0.000114098	6.78363e-08	9.84423e-05	1	1
Candidatus_Alysiosphaera	0.000199509	1.03956e-07	0.000101959	0.000413661	1.10478e-06	0.000397273	1	1
Rhodobacter	0.000189818	2.49441e-07	0.000157937	0.000442059	7.73223e-07	0.000332356	1	1
Ruminococcaceae_UCG-005	0.000319718	2.32524e-07	0.000152487	0.000228631	3.15906e-07	0.000212437	1	1
Aquipuribacter	0.000409151	9.34504e-07	0.000305697	9.98303e-05	1.66121e-08	4.87151e-05	1	1
f__Intrasporangiaceae_Unclassified	0.000199582	1.17386e-07	0.000108345	0.00038511	6.59451e-07	0.000306932	1	1
f__AKYG1722_Unclassified	0.000458114	1.90439e-06	0.000436393	0	0	0	1	1
f__Phormidesmiaceae_Unclassified	9.99101e-06	9.98202e-10	9.99101e-06	0.000655897	3.0114e-06	0.000655897	1	1
Catalinimonas	3.9956e-05	1.59649e-08	3.9956e-05	0.000599056	1.60848e-06	0.000479357	1	1
Rubellimicrobium	0.000339193	6.35739e-07	0.000252139	0.000171132	1.68402e-07	0.000155105	1	1
Tyzzerella	0.000229739	1.04336e-07	0.000102145	0.000342552	1.4902e-07	0.000145906	1	1
Luteolibacter	0.000319596	2.30143e-07	0.000151705	0.000213921	7.77976e-08	0.000105423	1	1
Rhodococcus	0.000379059	2.64323e-07	0.00016258	0.000128386	4.88712e-08	8.3556e-05	1	1
Turicibacter	0.000399086	3.58097e-07	0.000189234	8.56387e-05	1.47488e-08	4.59017e-05	1	1
Symplocastrum_CPER-KK1	0.000369593	1.36599e-06	0.000369593	9.98104e-05	6.97348e-08	9.98104e-05	1	1
Roseomonas	0.000229686	4.34714e-07	0.000208498	0.000313822	4.33454e-07	0.000248841	1	1
f__Spirosomaceae_Unclassified	0.000439604	1.93252e-06	0.000439604	0	0	0	1	1
f__Sporolactobacillaceae_Unclassified	0.000299198	5.77266e-07	0.000240264	0.000185365	1.67458e-07	0.000154669	1	1
Haliangium	0.000428366	1.41489e-06	0.000376151	0	0	0	1	1
Ruminiclostridium_9	0.000419595	6.58241e-07	0.000256562	1.42814e-05	1.42771e-09	1.42814e-05	1	1
Lyngbya_PCC-7419	0.000239545	2.74826e-07	0.000165779	0.000256679	2.32018e-07	0.000182059	1	1
Taonella	0.000419036	1.75591e-06	0.000419036	0	0	0	1	1
Deinococcus	0.000229699	2.04122e-07	0.000142871	0.000285506	4.50895e-07	0.000253798	1	1
Pontibacter	0.000408285	1.66697e-06	0.000408285	1.42586e-05	1.42316e-09	1.42586e-05	1	1
Paenibacillus	0.000408431	1.1799e-06	0.000343496	1.42586e-05	1.42316e-09	1.42586e-05	1	1
Amaricoccus	0.000299409	4.57884e-07	0.000213982	0.000156865	5.26668e-08	8.674e-05	1	1
f__0319-6G20_Unclassified	0.000379002	5.40665e-07	0.000232522	0	0	0	1	1
f__uncultured_soil_bacterium_Unclassified	0.000378411	1.43195e-06	0.000378411	0	0	0	1	1
Euzebya	0.000159667	1.02223e-07	0.000101106	0.000313795	4.36789e-07	0.000249797	1	1
Streptomyces	0.000338885	6.1097e-07	0.000247178	5.70359e-05	1.28086e-08	4.27761e-05	1	1
Gemmata	0.000349685	1.14738e-06	0.00033873	4.27787e-05	6.16806e-09	2.96842e-05	1	1
SWB02	0.000368509	1.13279e-06	0.000336569	0	0	0	1	1
f__Cyanobiaceae_Unclassified	0.00035964	1.29341e-06	0.00035964	0	0	0	1	1
Candidatus_Entotheonella	0.000358494	1.28518e-06	0.000358494	0	0	0	1	1
Pseudorhodoplanes	0.000339423	6.36812e-07	0.000252351	4.28058e-05	2.85031e-09	2.01789e-05	1	1
Ellin6067	0.000358494	1.28518e-06	0.000358494	0	0	0	1	1
f__Gemmataceae_Unclassified	0.000329629	5.63514e-07	0.000237384	7.12945e-05	2.22962e-08	5.64374e-05	1	1
UTCFX1	0.000358494	1.28518e-06	0.000358494	0	0	0	1	1
Acidibacter	0.000348536	1.21477e-06	0.000348536	0	0	0	1	1
Hydrogenophaga	0.000229793	5.28049e-07	0.000229793	0.000156851	1.38994e-07	0.000140913	1	1
Anaerobiospirillum	0.000249743	3.44304e-07	0.000185554	0.000128499	8.89406e-08	0.00011272	1	1
f__67-14_Unclassified	0.000308746	8.22942e-07	0.00028687	2.85172e-05	5.69263e-09	2.85172e-05	1	1
f__bacteriap25_Unclassified	0.00032862	1.07991e-06	0.00032862	0	0	0	1	1
f__Ardenticatenaceae_Unclassified	0.000329014	5.25344e-07	0.000229204	0	0	0	1	1
f__uncultured_forest_soil_bacterium_Unclassified	0.000289166	2.83844e-07	0.000168477	4.27844e-05	6.16882e-09	2.9686e-05	1	1
Bradyrhizobium	0.000299242	2.56178e-07	0.000160056	2.85187e-05	2.37217e-09	1.84087e-05	1	1
Stenotrophobacter	0.000308703	9.52978e-07	0.000308703	0	0	0	1	1
Ruminococcaceae_UCG-008	0.000159713	2.55081e-07	0.000159713	0.000214162	1.01406e-07	0.00012036	1	1
f__uncultured_Armatimonadetes_bacterium_Unclassified	0.000309721	9.59273e-07	0.000309721	0	0	0	1	1
Chloronema	0.000279529	4.89551e-07	0.000221258	4.2783e-05	2.84726e-09	2.01681e-05	1	1
Chloroflexus	0.00029973	8.98382e-07	0.00029973	0	0	0	1	1
Niastella	0.000298745	8.92487e-07	0.000298745	0	0	0	1	1
Leptolyngbya_Es-Yyy1000	0.000299663	8.33723e-07	0.000288743	0	0	0	1	1
Anaerostipes	0.000299637	6.58834e-07	0.000256678	0	0	0	1	1
Clostridium_sensu_stricto_13	0.000159721	7.80201e-08	8.8329e-05	0.000185364	2.00665e-07	0.000169312	1	1
Geodermatophilus	0.000229558	1.57458e-07	0.000125482	9.98104e-05	6.97348e-08	9.98104e-05	1	1
Aquicella	0.000258913	6.70357e-07	0.000258913	2.85172e-05	5.69263e-09	2.85172e-05	1	1
f__Thermaceae_Unclassified	0.000289739	8.39488e-07	0.000289739	0	0	0	1	1
Conexibacter	0.000299703	7.18706e-07	0.000268087	0	0	0	1	1
Bauldia	0.00028882	7.72263e-07	0.000277896	0	0	0	1	1
f__A21b_Unclassified	0.000288787	8.3398e-07	0.000288787	0	0	0	1	1
Aquiflexum	9.98203e-06	9.9641e-10	9.98203e-06	0.00039927	7.33882e-07	0.00032379	1	1
Sphingobacterium	0.000289719	4.84574e-07	0.00022013	0	0	0	1	1
Allorhizobium-Neorhizobium-Pararhizobium-Rhizobium	0.000239564	1.26663e-07	0.000112545	8.55803e-05	3.46311e-08	7.03371e-05	1	1
Chryseolinea	0.000278829	7.77456e-07	0.000278829	0	0	0	1	1
Solirubrobacter	0.000219353	1.29685e-07	0.000113879	9.98389e-05	4.98105e-08	8.43552e-05	1	1
Legionella	0.000239457	7.33382e-08	8.56377e-05	4.27773e-05	6.16721e-09	2.96821e-05	1	1
Bifidobacterium	0.000279679	3.63238e-07	0.000190588	0	0	0	1	1
Cyclobacterium	0.000109836	5.19817e-08	7.20983e-05	0.000242454	1.78944e-07	0.000159886	1	1
f__Ilumatobacteraceae_Unclassified	0.000219179	2.83857e-07	0.000168481	7.13002e-05	1.23345e-08	4.19771e-05	1	1
Acidisoma	0.000259675	2.51058e-07	0.000158448	0	0	0	1	1
Prevotella_9	0.000259707	6.19084e-07	0.000248814	0	0	0	1	1
Ruminococcus_2	0	0	0	0.000356929	8.91787e-07	0.000356929	1	1
f__Nitrososphaeraceae_Unclassified	0.000209217	2.87509e-07	0.000169561	5.70345e-05	2.27705e-08	5.70345e-05	1	1
Pajaroellobacter	0.000239691	3.88642e-07	0.00019714	0	0	0	1	1
Alistipes	0.000239722	4.77173e-07	0.000218443	0	0	0	1	1
ZOR0006	0.000219802	4.8313e-07	0.000219802	2.85458e-05	2.37668e-09	1.84262e-05	1	1
Coleofasciculus_CCY0602	0.000119868	1.43684e-07	0.000119868	0.000171103	2.04935e-07	0.000171103	1	1
Pseudomuriella_schumacherensis	0.000229747	5.27838e-07	0.000229747	0	0	0	1	1
f__uncultured_actinobacterium_Unclassified	0.00021908	4.7996e-07	0.00021908	0	0	0	1	1
Sporocytophaga	0.00022976	4.79258e-07	0.00021892	0	0	0	1	1
Alloprevotella	0.000219758	4.82937e-07	0.000219758	0	0	0	1	1
Brachybacterium	0.000219774	3.94402e-07	0.000198596	0	0	0	1	1
Wilmottia_Ant-Ph58	0.000219802	4.8313e-07	0.000219802	0	0	0	1	1
Parviterribacter	0.000209746	3.55916e-07	0.000188657	1.42586e-05	1.42316e-09	1.42586e-05	1	1
f__Sphingobacteriaceae_Unclassified	0.000219507	2.23152e-07	0.000149383	0	0	0	1	1
Candidatus_Solibacter	0.000209122	4.37319e-07	0.000209122	0	0	0	1	1
Adhaeribacter	0.000209122	4.37319e-07	0.000209122	0	0	0	1	1
Aeromonas	9.99001e-05	9.98003e-08	9.99001e-05	0.000142598	8.91861e-08	0.000112875	1	1
CHKCI001	0.0001998	3.99201e-07	0.0001998	0	0	0	1	1
Lachnospira	0.00019982	3.99281e-07	0.00019982	0	0	0	1	1
Eubacterium	0.00017982	2.85651e-07	0.000169012	2.85201e-05	5.69377e-09	2.85201e-05	1	1
Arthrobacter	5.98902e-05	1.15117e-08	3.39289e-05	0.000199934	1.70014e-07	0.000155845	1	1
Paracoccus	0.000199748	2.5724e-07	0.000160387	0	0	0	1	1
Hydrocarboniphaga	0.000199816	3.17207e-07	0.000178103	0	0	0	1	1
Caulobacter	0.000199546	3.56137e-07	0.000188716	0	0	0	1	1
f__Rhizobiales_Incertae_Sedis_Unclassified	0.000199164	3.96661e-07	0.000199164	0	0	0	1	1
f__Hyphomicrobiaceae_Unclassified	0.000189331	1.86098e-07	0.000136418	1.426e-05	1.42344e-09	1.426e-05	1	1
f__Kineosporiaceae_Unclassified	0.000179394	1.25224e-07	0.000111904	2.85172e-05	5.69263e-09	2.85172e-05	1	1
f__Desulfarculaceae_Unclassified	0.000189205	3.57987e-07	0.000189205	0	0	0	1	1
Ruminococcaceae_UCG-013	0.000189796	3.2043e-07	0.000179005	0	0	0	1	1
Belnapia	0.000189829	3.60351e-07	0.000189829	0	0	0	1	1
Lachnospiraceae_NK4A136_group	0	0	0	0.000271266	5.15096e-07	0.000271266	1	1
f__Solirubrobacteraceae_Unclassified	0.00016967	7.76708e-08	8.81311e-05	2.85172e-05	5.69263e-09	2.85172e-05	1	1
Ruminococcaceae_NK4A214_group	0.000179838	3.23418e-07	0.000179838	0	0	0	1	1
Bosea	0.00012964	7.08497e-08	8.41722e-05	5.70359e-05	1.28086e-08	4.27761e-05	1	1
f__KF-JG30-B3_Unclassified	0.000179247	3.21295e-07	0.000179247	0	0	0	1	1
Tolypothrix_PCC-7601	0.000169813	2.88365e-07	0.000169813	1.429e-05	1.42943e-09	1.429e-05	1	1
Subdoligranulum	6.98394e-05	4.87754e-08	6.98394e-05	0.000142771	1.42686e-07	0.000142771	1	1
Reyranella	0.000179477	1.51878e-07	0.000123239	0	0	0	1	1
Janthinobacterium	0.000169881	2.88596e-07	0.000169881	0	0	0	1	1
Cryomorpha	0	0	0	0.000242493	4.11621e-07	0.000242493	1	1
f__Diplorickettsiaceae_Unclassified	0.000169289	2.86588e-07	0.000169289	0	0	0	1	1
f__Steroidobacteraceae_Unclassified	0.000169289	2.86588e-07	0.000169289	0	0	0	1	1
Candidatus_Chloroploca	5.98684e-05	1.1512e-08	3.39294e-05	0.000171106	1.38521e-07	0.000140672	1	1
Micrococcus	0.000149831	1.15902e-07	0.000107658	1.42586e-05	1.42316e-09	1.42586e-05	1	1
Hyphomicrobium	0.000169289	2.86588e-07	0.000169289	0	0	0	1	1
Paraprevotella	0	0	0	0.000242712	4.12362e-07	0.000242712	1	1
Harryflintia	5.99321e-05	9.31399e-09	3.05188e-05	0.000171215	5.8816e-08	9.1664e-05	1	1
Paenarthrobacter	9.97786e-05	3.54173e-08	5.95125e-05	9.98959e-05	2.99262e-08	6.53848e-05	1	1
Leptolyngbya_LEGE-06070	0.000159824	2.55438e-07	0.000159824	0	0	0	1	1
f__Anaerolineaceae_Unclassified	0.000159331	2.53863e-07	0.000159331	0	0	0	1	1
f__Succinivibrionaceae_Unclassified	0.00016983	1.95276e-07	0.000139741	0	0	0	1	1
Methylobacterium	0.000149855	1.64705e-07	0.000128337	0	0	0	1	1
Azoarcus	0.000149818	1.93505e-07	0.000139106	1.42586e-05	1.42316e-09	1.42586e-05	1	1
Arenimonas	0.000139446	1.65713e-07	0.00012873	1.42586e-05	1.42316e-09	1.42586e-05	1	1
PAUC26f	0.000149373	2.23122e-07	0.000149373	0	0	0	1	1
MM2	0.000149373	2.23122e-07	0.000149373	0	0	0	1	1
f__uncultured_candidate_division_SAM_bacterium_Unclassified	0.000149865	2.24596e-07	0.000149865	0	0	0	1	1
Devosia	8.96743e-05	4.72699e-08	6.87531e-05	9.98788e-05	1.66195e-08	4.87259e-05	1	1
Breznakia	0.000149865	2.24596e-07	0.000149865	0	0	0	1	1
Tumebacillus	0.000149444	1.43813e-07	0.000119922	0	0	0	1	1
Aeromicrobium	0.00013951	1.06272e-07	0.000103088	2.85458e-05	2.37668e-09	1.84262e-05	1	1
Bdellovibrio	0.000149505	9.98772e-08	9.99386e-05	0	0	0	1	1
Atopostipes	0.000139944	1.95843e-07	0.000139944	0	0	0	1	1
Loktanella	0.00013986	1.95609e-07	0.00013986	1.42643e-05	1.4243e-09	1.42643e-05	1	1
f__Pirellulaceae_Unclassified	0.000119835	9.7141e-08	9.85601e-05	4.27787e-05	6.16806e-09	2.96842e-05	1	1
f__Geodermatophilaceae_Unclassified	0.000129719	7.98325e-08	8.9349e-05	1.42586e-05	1.42316e-09	1.42586e-05	1	1
Iamia	0.000129605	5.52582e-08	7.43359e-05	0	0	0	1	1
Lysinibacillus	0.000129791	7.99388e-08	8.94085e-05	1.42586e-05	1.42316e-09	1.42586e-05	1	1
Flavobacterium	0.000129588	7.52019e-08	8.6719e-05	1.42586e-05	1.42316e-09	1.42586e-05	1	1
Halalkalicoccus	0.000139679	1.95102e-07	0.000139679	0	0	0	1	1
Sporacetigenium	0.000129456	1.67589e-07	0.000129456	0	0	0	1	1
f__uncultured_Acidothermaceae_bacterium_Unclassified	0.000129456	1.67589e-07	0.000129456	0	0	0	1	1
Haematomicrobium	5.98623e-05	3.5835e-08	5.98623e-05	0.00011408	9.11003e-08	0.00011408	1	1
f__Nannocystaceae_Unclassified	0.000139471	1.21663e-07	0.000110301	0	0	0	1	1
Chelativorans	8.98054e-05	6.29327e-08	7.93301e-05	5.7043e-05	6.16853e-09	2.96853e-05	1	1
JGI_0001001-H03	0.000129456	1.67589e-07	0.000129456	0	0	0	1	1
Rubrivirga	3.99082e-05	1.59267e-08	3.99082e-05	0.000128373	8.87815e-08	0.000112619	1	1
Hyphomonas	0	0	0	0.000199695	2.3596e-07	0.000183599	1	1
f__Actinomycetaceae_Unclassified	0.000139856	5.5893e-08	7.47616e-05	0	0	0	1	1
Ohtaekwangia	0.000129456	1.67589e-07	0.000129456	0	0	0	1	1
CAG-56	0.000129883	1.68696e-07	0.000129883	0	0	0	1	1
f__Pedosphaeraceae_Unclassified	0.000129456	1.67589e-07	0.000129456	0	0	0	1	1
f__uncultured_bacterium_#0319-6E22_Unclassified	0.00012985	1.4208e-07	0.000119197	0	0	0	1	1
f__Chloroflexaceae_Unclassified	0	0	0	0.000185386	5.78849e-08	9.09355e-05	1	1
Defluviicoccus	3.99361e-05	9.30089e-09	3.04974e-05	0.000128342	4.88708e-08	8.35556e-05	1	1
Hoeflea	0.000129821	7.77207e-08	8.81593e-05	0	0	0	1	1
Tsukamurella	9.98293e-05	7.97128e-08	8.9282e-05	2.85172e-05	5.69263e-09	2.85172e-05	1	1
f__Cellulomonadaceae_Unclassified	7.98294e-05	1.50424e-08	3.87846e-05	8.55603e-05	1.47069e-08	4.58365e-05	1	1
Gaiella	0.00010954	1.1999e-07	0.00010954	0	0	0	1	1
Ruminiclostridium_5	0.000119854	9.93521e-08	9.96755e-05	1.426e-05	1.42344e-09	1.426e-05	1	1
f__Solimonadaceae_Unclassified	0.000109573	9.79525e-08	9.8971e-05	0	0	0	1	1
f__uncultured_Desulfuromonadales_bacterium_Unclassified	0.000119498	1.42798e-07	0.000119498	0	0	0	1	1
f__Rhodanobacteraceae_Unclassified	0.000119498	1.42798e-07	0.000119498	0	0	0	1	1
Thiobaca	0.00010989	1.20758e-07	0.00010989	1.42586e-05	1.42316e-09	1.42586e-05	1	1
f__uncultured_gamma_proteobacterium_Unclassified	0.00010954	1.1999e-07	0.00010954	0	0	0	1	1
f__Microtrichaceae_Unclassified	0.000109691	6.73326e-08	8.20565e-05	0	0	0	1	1
Ruminococcaceae_UCG-009	9.99001e-05	6.43157e-08	8.01971e-05	1.429e-05	1.42943e-09	1.429e-05	1	1
Pseudohongiella	0	0	0	0.000156856	1.12431e-07	0.000126734	1	1
Cutibacterium	0.000109864	3.42662e-08	5.85374e-05	1.42771e-05	1.42686e-09	1.42771e-05	1	1
Nannochloropsis_gaditana	0	0	0	0.000156845	1.72202e-07	0.000156845	1	1
Altererythrobacter	8.96236e-05	8.03239e-08	8.96236e-05	2.85286e-05	5.69718e-09	2.85286e-05	1	1
f__BIrii41_Unclassified	0.00010954	1.1999e-07	0.00010954	0	0	0	1	1
f__Paenibacillaceae_Unclassified	0.000109787	6.74791e-08	8.21457e-05	0	0	0	1	1
Cellulomonas	5.97968e-05	1.80849e-08	4.25264e-05	7.13216e-05	2.2298e-08	5.64397e-05	1	1
Hirschia	0.00010954	1.1999e-07	0.00010954	0	0	0	1	1
Faecalitalea	1.9978e-05	3.99121e-09	1.9978e-05	0.00012839	2.89507e-08	6.43103e-05	1	1
Oryza_sativa_Japonica_Group__[Japanese_rice]	0.000109858	4.09224e-08	6.39706e-05	0	0	0	1	1
Apibacter	9.97705e-05	9.95416e-08	9.97705e-05	0	0	0	1	1
f__Clostridiaceae_1_Unclassified	8.99011e-05	8.08221e-08	8.99011e-05	0	0	0	1	1
f__Clostridiaceae_2_Unclassified	8.98144e-05	6.29947e-08	7.93692e-05	1.42586e-05	1.42316e-09	1.42586e-05	1	1
f__Methyloligellaceae_Unclassified	9.95818e-05	9.91653e-08	9.95818e-05	0	0	0	1	1
Planktothrix_NIVA-CYA_15	9.95818e-05	9.91653e-08	9.95818e-05	0	0	0	1	1
Leptolyngbya_S2C11	3.9956e-05	1.59649e-08	3.9956e-05	8.55517e-05	5.12337e-08	8.55517e-05	1	1
Flaviaesturariibacter	9.95818e-05	9.91653e-08	9.95818e-05	0	0	0	1	1
f__Balneolaceae_Unclassified	9.97705e-05	9.95416e-08	9.97705e-05	0	0	0	1	1
Rikenellaceae_RC9_gut_group	9.99001e-05	4.65735e-08	6.82448e-05	0	0	0	1	1
IS-44	9.95818e-05	9.91653e-08	9.95818e-05	0	0	0	1	1
[Eubacterium]_hallii_group	9.97705e-05	9.95416e-08	9.97705e-05	0	0	0	1	1
f__SC-I-84_Unclassified	9.95818e-05	9.91653e-08	9.95818e-05	0	0	0	1	1
Aliihoeflea	7.99001e-05	4.83375e-08	6.95252e-05	1.42586e-05	1.42316e-09	1.42586e-05	1	1
Demequina	9.99001e-05	7.98402e-08	8.93534e-05	0	0	0	1	1
Slackia	4.99421e-05	1.60781e-08	4.00974e-05	7.13573e-05	9.03225e-09	3.5921e-05	1	1
Luteimonas	3.98893e-05	9.28804e-09	3.04763e-05	7.13444e-05	2.23155e-08	5.64617e-05	1	1
f__uncultured_Gemmatimonadetes_bacterium_Unclassified	8.96236e-05	8.03239e-08	8.96236e-05	0	0	0	1	1
Vulcaniibacterium	8.99191e-05	8.08544e-08	8.99191e-05	0	0	0	1	1
Trichocoleus_SAG_26.92	8.99011e-05	8.08221e-08	8.99011e-05	0	0	0	1	1
Ammoniphilus	8.96236e-05	8.03239e-08	8.96236e-05	1.42586e-05	1.42316e-09	1.42586e-05	1	1
Aliterella_CENA595	8.99191e-05	8.08544e-08	8.99191e-05	0	0	0	1	1
f__Mycobacteriaceae_Unclassified	6.98394e-05	4.87754e-08	6.98394e-05	2.85244e-05	2.37311e-09	1.84124e-05	1	1
f__unidentified_Unclassified	8.96236e-05	8.03239e-08	8.96236e-05	0	0	0	1	1
Aquabacterium	8.98674e-05	4.98022e-08	7.05706e-05	0	0	0	1	1
Leucobacter	8.98633e-05	3.64515e-08	6.0375e-05	0	0	0	1	1
Dietzia	5.98623e-05	3.5835e-08	5.98623e-05	2.85187e-05	2.37217e-09	1.84087e-05	1	1
f__Oligoflexaceae_Unclassified	8.99191e-05	8.08544e-08	8.99191e-05	0	0	0	1	1
Nannocystis	7.97787e-05	3.71522e-08	6.09526e-05	1.42643e-05	1.4243e-09	1.42643e-05	1	1
LD29	7.99201e-05	6.38722e-08	7.99201e-05	0	0	0	1	1
Pir4_lineage	7.99121e-05	3.50406e-08	5.91951e-05	0	0	0	1	1
f__Parachlamydiaceae_Unclassified	6.99231e-05	4.88924e-08	6.99231e-05	1.426e-05	1.42344e-09	1.426e-05	1	1
Ensifer	7.96654e-05	6.34658e-08	7.96654e-05	0	0	0	1	1
Virgisporangium	6.97072e-05	4.8591e-08	6.97072e-05	1.42586e-05	1.42316e-09	1.42586e-05	1	1
Actinomycetospora	7.99051e-05	3.5047e-08	5.92005e-05	1.42586e-05	1.42316e-09	1.42586e-05	1	1
Natronorubrum	7.98164e-05	6.37066e-08	7.98164e-05	0	0	0	1	1
Salinicoccus	7.98164e-05	6.37066e-08	7.98164e-05	0	0	0	1	1
Modestobacter	1.99641e-05	3.98564e-09	1.99641e-05	8.55803e-05	3.46311e-08	7.03371e-05	1	1
IMCC26207	6.99051e-05	1.56311e-08	3.95361e-05	1.42586e-05	1.42316e-09	1.42586e-05	1	1
Litorilinea	7.96654e-05	6.34658e-08	7.96654e-05	0	0	0	1	1
CENA533	7.96654e-05	6.34658e-08	7.96654e-05	0	0	0	1	1
f__Nocardioidaceae_Unclassified	6.98027e-05	2.22167e-08	4.71346e-05	1.42586e-05	1.42316e-09	1.42586e-05	1	1
Microbacterium	4.99072e-05	7.19375e-09	2.68212e-05	5.71229e-05	6.18915e-09	2.97349e-05	1	1
f__AKYH767_Unclassified	6.97072e-05	4.8591e-08	6.97072e-05	0	0	0	1	1
f__Rhodothermaceae_Unclassified	6.97072e-05	4.8591e-08	6.97072e-05	0	0	0	1	1
Sandaracinobacter	0	0	0	0.000114182	4.80388e-08	8.28413e-05	1	1
Thiocystis	6.99301e-05	4.89021e-08	6.99301e-05	0	0	0	1	1
f__Clostridiaceae_4_Unclassified	2.98984e-05	4.52123e-09	2.12632e-05	5.70345e-05	2.27705e-08	5.70345e-05	1	1
Candidatus_Nitrososphaera	6.97072e-05	4.8591e-08	6.97072e-05	0	0	0	1	1
Butyricimonas	6.9951e-05	4.89315e-08	6.9951e-05	0	0	0	1	1
Sutterella	7.99071e-05	2.17337e-08	4.66194e-05	0	0	0	1	1
mle1-7	6.97072e-05	4.8591e-08	6.97072e-05	0	0	0	1	1
f__Methylophilaceae_Unclassified	6.98016e-05	2.66442e-08	5.1618e-05	0	0	0	1	1
Pseudoalteromonas	0	0	0	9.994e-05	6.99161e-08	9.994e-05	1	1
Panacagrimonas	6.97072e-05	4.8591e-08	6.97072e-05	0	0	0	1	1
f__Sandaracinaceae_Unclassified	6.97072e-05	4.8591e-08	6.97072e-05	0	0	0	1	1
Catellatospora	6.97072e-05	4.8591e-08	6.97072e-05	0	0	0	1	1
Phormidium_IAM_M-71	0	0	0	9.98104e-05	6.97348e-08	9.98104e-05	1	1
Algoriphagus	9.99001e-06	9.98003e-10	9.99001e-06	8.55517e-05	5.12337e-08	8.55517e-05	1	1
Nevskia	0	0	0	9.994e-05	6.99161e-08	9.994e-05	1	1
Haemophilus	5.98623e-05	3.5835e-08	5.98623e-05	0	0	0	1	1
Methylobacillus	5.98623e-05	3.5835e-08	5.98623e-05	0	0	0	1	1
Luedemannella	5.97491e-05	3.56995e-08	5.97491e-05	0	0	0	1	1
Proteiniphilum	5.98623e-05	3.5835e-08	5.98623e-05	0	0	0	1	1
Phormidium_SAG_37.90	5.9946e-05	3.59353e-08	5.9946e-05	0	0	0	1	1
Gemella	0	0	0	8.56629e-05	5.13669e-08	8.56629e-05	1	1
Empedobacter	5.98623e-05	3.5835e-08	5.98623e-05	0	0	0	1	1
Vicinamibacter	5.97491e-05	3.56995e-08	5.97491e-05	0	0	0	1	1
Roseimaritima	4.98853e-05	2.48854e-08	4.98853e-05	2.85229e-05	2.37288e-09	1.84115e-05	1	1
Peredibacter	3.98893e-05	9.28804e-09	3.04763e-05	2.85201e-05	5.69377e-09	2.85201e-05	1	1
Sporomusa	0	0	0	8.55532e-05	3.46302e-08	7.03362e-05	1	1
Lechevalieria	4.97909e-05	2.47913e-08	4.97909e-05	1.42586e-05	1.42316e-09	1.42586e-05	1	1
f__Rubritaleaceae_Unclassified	3.99212e-05	9.29227e-09	3.04832e-05	2.85229e-05	2.37288e-09	1.84115e-05	1	1
Rhodomicrobium	4.97909e-05	2.47913e-08	4.97909e-05	2.85187e-05	2.37217e-09	1.84087e-05	1	1
Azospirillum	5.98623e-05	3.5835e-08	5.98623e-05	0	0	0	1	1
Corynebacterium	5.99341e-05	3.59209e-08	5.99341e-05	0	0	0	1	1
f__Blfdi19_Unclassified	5.97491e-05	3.56995e-08	5.97491e-05	0	0	0	1	1
Micromonospora	3.98327e-05	1.58664e-08	3.98327e-05	2.85172e-05	5.69263e-09	2.85172e-05	1	1
Solibacillus	3.98893e-05	9.28804e-09	3.04763e-05	4.27787e-05	6.16806e-09	2.96842e-05	1	1
Rubribacterium	3.996e-05	1.5968e-08	3.996e-05	4.2783e-05	2.84726e-09	2.01681e-05	1	1
Paludibaculum	5.97491e-05	3.56995e-08	5.97491e-05	0	0	0	1	1
f__Polyangiaceae_Unclassified	5.97491e-05	3.56995e-08	5.97491e-05	0	0	0	1	1
f__Holosporaceae_Unclassified	5.97491e-05	3.56995e-08	5.97491e-05	0	0	0	1	1
f__uncultured_proteobacterium_Unclassified	5.97491e-05	3.56995e-08	5.97491e-05	0	0	0	1	1
f__Archangiaceae_Unclassified	5.98484e-05	1.59254e-08	3.99067e-05	0	0	0	1	1
Gillisia	9.98203e-06	9.9641e-10	9.98203e-06	5.70345e-05	2.27705e-08	5.70345e-05	1	1
Shewanella	4.9965e-05	2.4965e-08	4.9965e-05	0	0	0	1	1
Moraxella	0	0	0	7.13857e-05	3.56715e-08	7.13857e-05	1	1
Kineococcus	4.99451e-05	2.49451e-08	4.99451e-05	1.42586e-05	1.42316e-09	1.42586e-05	1	1
Streptococcus	4.98853e-05	2.48854e-08	4.98853e-05	1.42643e-05	1.4243e-09	1.42643e-05	1	1
Quadrisphaera	5.97729e-05	2.46832e-08	4.96822e-05	0	0	0	1	1
Lacunisphaera	4.9955e-05	2.49551e-08	4.9955e-05	0	0	0	1	1
Psychroglaciecola	1.99641e-05	3.98564e-09	1.99641e-05	5.70345e-05	2.27705e-08	5.70345e-05	1	1
bacterium_YC-ZSS-LKJ66	4.98853e-05	2.48854e-08	4.98853e-05	0	0	0	1	1
Oscillatoria_PCC-6304	2.99382e-05	4.54152e-09	2.13108e-05	4.27773e-05	6.16721e-09	2.96821e-05	1	1
Chthoniobacter	4.97909e-05	2.47913e-08	4.97909e-05	0	0	0	1	1
Pirellula	3.99521e-05	9.31363e-09	3.05182e-05	1.426e-05	1.42344e-09	1.426e-05	1	1
Amnibacterium	3.9964e-05	1.59712e-08	3.9964e-05	0	0	0	1	1
Fluviicola	4.97909e-05	2.47913e-08	4.97909e-05	0	0	0	1	1
f__P3OB-42_Unclassified	4.97909e-05	2.47913e-08	4.97909e-05	0	0	0	1	1
Pseudorhodobacter	4.995e-05	2.49501e-08	4.995e-05	0	0	0	1	1
Ellin6055	4.97909e-05	2.47913e-08	4.97909e-05	0	0	0	1	1
f__Entotheonellaceae_Unclassified	4.97909e-05	2.47913e-08	4.97909e-05	0	0	0	1	1
Lawsonella	4.98853e-05	2.48854e-08	4.98853e-05	0	0	0	1	1
Emticicia	4.98853e-05	2.48854e-08	4.98853e-05	0	0	0	1	1
Gimesia	0	0	0	7.13857e-05	3.56715e-08	7.13857e-05	1	1
Candidatus_Lariskella	4.98853e-05	2.48854e-08	4.98853e-05	0	0	0	1	1
Alterococcus	4.98853e-05	2.48854e-08	4.98853e-05	0	0	0	1	1
Roseburia	4.98853e-05	2.48854e-08	4.98853e-05	0	0	0	1	1
Rhizocola	4.97909e-05	2.47913e-08	4.97909e-05	0	0	0	1	1
f__Spirochaetaceae_Unclassified	4.995e-05	2.49501e-08	4.995e-05	0	0	0	1	1
f__uncultured_rhodophyte_Unclassified	4.995e-05	2.49501e-08	4.995e-05	0	0	0	1	1
Rhodoplanes	3.98327e-05	1.58664e-08	3.98327e-05	0	0	0	1	1
Candidatus_Cardinium	3.99082e-05	1.59267e-08	3.99082e-05	0	0	0	1	1
f__Family_XVIII_Unclassified	4.97909e-05	2.47913e-08	4.97909e-05	0	0	0	1	1
Halochromatium	3.996e-05	1.5968e-08	3.996e-05	1.426e-05	1.42344e-09	1.426e-05	1	1
Faecalibaculum	3.99082e-05	1.59267e-08	3.99082e-05	0	0	0	1	1
Vibrio	3.996e-05	1.5968e-08	3.996e-05	0	0	0	1	1
Friedmanniella	3.9964e-05	1.59712e-08	3.9964e-05	0	0	0	1	1
Gaiella_sp._EBR4-RS1	3.98327e-05	1.58664e-08	3.98327e-05	0	0	0	1	1
Holdemanella	3.99082e-05	1.59267e-08	3.99082e-05	0	0	0	1	1
Blastomonas	1.9982e-05	3.99281e-09	1.9982e-05	2.85229e-05	2.37288e-09	1.84115e-05	1	1
Streptosporangium	3.98327e-05	1.58664e-08	3.98327e-05	0	0	0	1	1
Williamsia	1.99641e-05	3.98564e-09	1.99641e-05	2.85187e-05	2.37217e-09	1.84087e-05	1	1
Cytophaga	4.98286e-05	1.15818e-08	3.40321e-05	0	0	0	1	1
f__uncultured_Anaerolineales_bacterium_Unclassified	3.996e-05	1.5968e-08	3.996e-05	0	0	0	1	1
f__Limnochordaceae_Unclassified	3.98327e-05	1.58664e-08	3.98327e-05	0	0	0	1	1
f__Cellvibrionaceae_Unclassified	3.98327e-05	1.58664e-08	3.98327e-05	0	0	0	1	1
Haloparvum	3.99082e-05	1.59267e-08	3.99082e-05	0	0	0	1	1
Enhydrobacter	3.9972e-05	1.59776e-08	3.9972e-05	0	0	0	1	1
Promicromonospora	3.98705e-05	7.06513e-09	2.65803e-05	0	0	0	1	1
f__uncultured_Acidimicrobiales_bacterium_Unclassified	3.98327e-05	1.58664e-08	3.98327e-05	0	0	0	1	1
Ferrovibrio	3.99082e-05	1.59267e-08	3.99082e-05	0	0	0	1	1
Rhodocytophaga	3.98327e-05	1.58664e-08	3.98327e-05	0	0	0	1	1
ADurb.Bin063-1	3.98327e-05	1.58664e-08	3.98327e-05	0	0	0	1	1
Jeotgalibaca	3.9984e-05	1.59872e-08	3.9984e-05	0	0	0	1	1
Agromyces	3.98327e-05	1.58664e-08	3.98327e-05	0	0	0	1	1
f__Muribaculaceae_Unclassified	2.99312e-05	8.95874e-09	2.99312e-05	0	0	0	1	1
Actinoplanes	0	0	0	4.27759e-05	1.28084e-08	4.27759e-05	1	1
f__uncultured_Acidimicrobidae_bacterium_Unclassified	2.99312e-05	8.95874e-09	2.99312e-05	1.42643e-05	1.4243e-09	1.42643e-05	1	1
Ochrobactrum	3.99282e-05	9.31046e-09	3.05131e-05	0	0	0	1	1
f__Phycisphaeraceae_Unclassified	2.99123e-05	4.53175e-09	2.12879e-05	0	0	0	1	1
Aridibacter	3.98655e-05	9.25979e-09	3.04299e-05	0	0	0	1	1
SZB85	3.98327e-05	1.58664e-08	3.98327e-05	0	0	0	1	1
Thermicanus	3.9956e-05	1.59649e-08	3.9956e-05	0	0	0	1	1
f__NS9_marine_group_Unclassified	3.98327e-05	1.58664e-08	3.98327e-05	0	0	0	1	1
f__Carnobacteriaceae_Unclassified	2.997e-05	8.98203e-09	2.997e-05	0	0	0	1	1
Hydrotalea	2.9964e-05	4.54597e-09	2.13213e-05	1.42586e-05	1.42316e-09	1.42586e-05	1	1
f__Desulfobulbaceae_Unclassified	2.997e-05	8.98203e-09	2.997e-05	0	0	0	1	1
Euglena_carterae	2.997e-05	8.98203e-09	2.997e-05	0	0	0	1	1
Brevibacillus	2.99312e-05	8.95874e-09	2.99312e-05	0	0	0	1	1
Alcaligenes	2.9988e-05	8.9928e-09	2.9988e-05	0	0	0	1	1
f__uncultured_Geothrix_sp._Unclassified	2.98745e-05	8.92487e-09	2.98745e-05	0	0	0	1	1
f__Bradymonadaceae_Unclassified	0	0	0	4.27759e-05	1.28084e-08	4.27759e-05	1	1
f__S15-21_Unclassified	2.98745e-05	8.92487e-09	2.98745e-05	0	0	0	1	1
Oscillibacter	2.997e-05	8.98203e-09	2.997e-05	0	0	0	1	1
Parasegetibacter	2.98745e-05	8.92487e-09	2.98745e-05	0	0	0	1	1
f__uncultured_Chloroflexi_bacterium_Unclassified	2.98745e-05	8.92487e-09	2.98745e-05	0	0	0	1	1
Rivularia_PCC-7116	0	0	0	4.2793e-05	1.28187e-08	4.2793e-05	1	1
Candidatus_Competibacter	2.99621e-05	4.54522e-09	2.13195e-05	1.426e-05	1.42344e-09	1.426e-05	1	1
Fimbriiglobus	9.97705e-06	9.95416e-10	9.97705e-06	5.7043e-05	6.16853e-09	2.96853e-05	1	1
Rhodobaculum	2.99491e-05	2.32542e-09	1.52493e-05	0	0	0	1	1
Azotobacter	2.98934e-05	4.52046e-09	2.12614e-05	0	0	0	1	1
Terrimicrobium	0	0	0	4.27773e-05	6.16721e-09	2.96821e-05	1	1
Anaerobacterium	2.99312e-05	8.95874e-09	2.99312e-05	0	0	0	1	1
Phaselicystis	2.98745e-05	8.92487e-09	2.98745e-05	0	0	0	1	1
Saccharomonospora	2.98745e-05	8.92487e-09	2.98745e-05	0	0	0	1	1
Desertibacter	2.98745e-05	8.92487e-09	2.98745e-05	0	0	0	1	1
Desulfomicrobium	2.997e-05	8.98203e-09	2.997e-05	0	0	0	1	1
f__uncultured_bacterium_#0425-2M17_Unclassified	2.98745e-05	8.92487e-09	2.98745e-05	0	0	0	1	1
Lacibacter	2.98745e-05	8.92487e-09	2.98745e-05	0	0	0	1	1
f__Amb-16S-1323_Unclassified	9.95818e-06	9.91653e-10	9.95818e-06	1.42643e-05	1.4243e-09	1.42643e-05	1	1
Leptospira	1.9984e-05	1.77494e-09	1.33227e-05	1.42586e-05	1.42316e-09	1.42586e-05	1	1
Nodularia_PCC-9350	1.99541e-05	3.98166e-09	1.99541e-05	0	0	0	1	1
f__Halieaceae_Unclassified	0	0	0	4.27816e-05	6.16778e-09	2.96835e-05	1	1
f__Haloferacaceae_Unclassified	2.99123e-05	4.53175e-09	2.12879e-05	0	0	0	1	1
f__Methanobacteriaceae_Unclassified	1.9982e-05	3.99281e-09	1.9982e-05	1.42586e-05	1.42316e-09	1.42586e-05	1	1
Desulfobulbus	1.998e-05	3.99201e-09	1.998e-05	1.42643e-05	1.4243e-09	1.42643e-05	1	1
f__Chthoniobacteraceae_Unclassified	2.98745e-05	8.92487e-09	2.98745e-05	0	0	0	1	1
Novosphingobium	2.98745e-05	8.92487e-09	2.98745e-05	0	0	0	1	1
f__UBA12411_Unclassified	2.98745e-05	8.92487e-09	2.98745e-05	0	0	0	1	1
Herpetosiphon	2.98745e-05	8.92487e-09	2.98745e-05	0	0	0	1	1
Nannochloropsis_limnetica	0	0	0	4.27759e-05	1.28084e-08	4.27759e-05	1	1
Gracilibacillus	2.98745e-05	8.92487e-09	2.98745e-05	0	0	0	1	1
f__Syntrophaceae_Unclassified	2.98745e-05	8.92487e-09	2.98745e-05	0	0	0	1	1
Candidatus_Berkiella	2.98745e-05	8.92487e-09	2.98745e-05	0	0	0	1	1
f__env.OPS_17_Unclassified	1.99164e-05	3.96661e-09	1.99164e-05	0	0	0	1	1
Rheinheimera	9.98203e-06	9.9641e-10	9.98203e-06	2.85229e-05	2.37288e-09	1.84115e-05	1	1
Clostridium_sensu_stricto_8	1.99164e-05	3.96661e-09	1.99164e-05	0	0	0	1	1
Belliella	0	0	0	2.85172e-05	5.69263e-09	2.85172e-05	1	1
f__uncultured_Actinomycetales_bacterium_Unclassified	1.99164e-05	3.96661e-09	1.99164e-05	0	0	0	1	1
f__A0839_Unclassified	1.99164e-05	3.96661e-09	1.99164e-05	0	0	0	1	1
Lutispora	1.99541e-05	3.98166e-09	1.99541e-05	0	0	0	1	1
f__Rhodocyclaceae_Unclassified	9.95818e-06	9.91653e-10	9.95818e-06	2.85172e-05	5.69263e-09	2.85172e-05	1	1
Ancylobacter	9.95818e-06	9.91653e-10	9.95818e-06	1.426e-05	1.42344e-09	1.426e-05	1	1
f__Staphylococcaceae_Unclassified	1.9992e-05	3.9968e-09	1.9992e-05	0	0	0	1	1
OM27_clade	1.99164e-05	3.96661e-09	1.99164e-05	0	0	0	1	1
f__uncultured_deep-sea_bacterium_Unclassified	1.99164e-05	3.96661e-09	1.99164e-05	0	0	0	1	1
Angustibacter	1.9982e-05	3.99281e-09	1.9982e-05	0	0	0	1	1
f__Halobacteroidaceae_Unclassified	1.99164e-05	3.96661e-09	1.99164e-05	0	0	0	1	1
f__Veillonellaceae_Unclassified	0	0	0	2.85201e-05	5.69377e-09	2.85201e-05	1	1
Polycyclovorans	1.99164e-05	3.96661e-09	1.99164e-05	0	0	0	1	1
f__uncultured_Caldilineae_bacterium_Unclassified	1.99164e-05	3.96661e-09	1.99164e-05	0	0	0	1	1
Thermobaculum	1.99164e-05	3.96661e-09	1.99164e-05	0	0	0	1	1
f__Thermomicrobiaceae_Unclassified	1.99164e-05	3.96661e-09	1.99164e-05	0	0	0	1	1
Planktosalinus	0	0	0	2.85543e-05	5.70743e-09	2.85543e-05	1	1
f__uncultured_Acidobacteriales_bacterium_Unclassified	1.99164e-05	3.96661e-09	1.99164e-05	0	0	0	1	1
Anaeromyxobacter	1.99164e-05	3.96661e-09	1.99164e-05	0	0	0	1	1
Caenimonas	1.99164e-05	3.96661e-09	1.99164e-05	0	0	0	1	1
Kroppenstedtia	1.99164e-05	3.96661e-09	1.99164e-05	0	0	0	1	1
Oceanobacillus	1.99164e-05	3.96661e-09	1.99164e-05	0	0	0	1	1
Cyanobacteria/Melainabacteria_group_bacterium_S15B-MN24_CBMW_12	1.99164e-05	3.96661e-09	1.99164e-05	0	0	0	1	1
Nonomuraea	1.99164e-05	3.96661e-09	1.99164e-05	0	0	0	1	1
Cupriavidus	1.99492e-05	1.76876e-09	1.32995e-05	0	0	0	1	1
Geminicoccus	1.99402e-05	1.76717e-09	1.32935e-05	0	0	0	1	1
Jeotgalibacillus	0	0	0	1.42586e-05	1.42316e-09	1.42586e-05	1	1
f__Fibrobacteraceae_Unclassified	1.99164e-05	3.96661e-09	1.99164e-05	0	0	0	1	1
f__uncultured_Acetobacteraceae_bacterium_Unclassified	1.99164e-05	3.96661e-09	1.99164e-05	0	0	0	1	1
f__Coriobacteriaceae_Unclassified	1.9986e-05	3.99441e-09	1.9986e-05	0	0	0	1	1
Actinomadura	1.99164e-05	3.96661e-09	1.99164e-05	0	0	0	1	1
Cnuella	1.9982e-05	3.99281e-09	1.9982e-05	0	0	0	1	1
Pedobacter	1.99164e-05	3.96661e-09	1.99164e-05	0	0	0	1	1
f__KD3-93_Unclassified	1.99164e-05	3.96661e-09	1.99164e-05	0	0	0	1	1
Dyadobacter	1.99164e-05	3.96661e-09	1.99164e-05	0	0	0	1	1
Cesiribacter	9.95818e-06	9.91653e-10	9.95818e-06	0	0	0	1	1
Vulgatibacter	9.95818e-06	9.91653e-10	9.95818e-06	0	0	0	1	1
Salipaludibacillus	9.95818e-06	9.91653e-10	9.95818e-06	0	0	0	1	1
Gleocapsa	0	0	0	2.85244e-05	2.37311e-09	1.84124e-05	1	1
Methyloceanibacter	9.95818e-06	9.91653e-10	9.95818e-06	0	0	0	1	1
Bracteacoccus_minor	9.95818e-06	9.91653e-10	9.95818e-06	0	0	0	1	1
f__VHS-B3-70_Unclassified	9.95818e-06	9.91653e-10	9.95818e-06	0	0	0	1	1
Acidipila	9.95818e-06	9.91653e-10	9.95818e-06	0	0	0	1	1
Acidiphilium	9.97705e-06	9.95416e-10	9.97705e-06	0	0	0	1	1
Sulfurifustis	9.95818e-06	9.91653e-10	9.95818e-06	0	0	0	1	1
Clostridium_sensu_stricto_7	9.95818e-06	9.91653e-10	9.95818e-06	0	0	0	1	1
Candidatus_Stoquefichus	0	0	0	2.85458e-05	2.37668e-09	1.84262e-05	1	1
Dactylosporangium	9.95818e-06	9.91653e-10	9.95818e-06	0	0	0	1	1
Rhodopirellula	9.99001e-06	9.98003e-10	9.99001e-06	1.42643e-05	1.4243e-09	1.42643e-05	1	1
Synechocystis_PCC-6803	0	0	0	1.426e-05	1.42344e-09	1.426e-05	1	1
Candidatus_Protochlamydia	0	0	0	1.42586e-05	1.42316e-09	1.42586e-05	1	1
Ornithinimicrobium	9.95818e-06	9.91653e-10	9.95818e-06	0	0	0	1	1
f__D05-2_Unclassified	9.95818e-06	9.91653e-10	9.95818e-06	0	0	0	1	1
Polyangium	9.95818e-06	9.91653e-10	9.95818e-06	0	0	0	1	1
Salinithrix	9.95818e-06	9.91653e-10	9.95818e-06	0	0	0	1	1
[Ruminococcus]_torques_group	9.95818e-06	9.91653e-10	9.95818e-06	0	0	0	1	1
Saccharothrix	9.95818e-06	9.91653e-10	9.95818e-06	0	0	0	1	1
f__uncultured_Caldilineaceae_bacterium_Unclassified	9.95818e-06	9.91653e-10	9.95818e-06	0	0	0	1	1
Thermoactinomyces	9.95818e-06	9.91653e-10	9.95818e-06	0	0	0	1	1
f__mle1-27_Unclassified	9.95818e-06	9.91653e-10	9.95818e-06	0	0	0	1	1
f__Family_XI_Unclassified	9.95818e-06	9.91653e-10	9.95818e-06	0	0	0	1	1
possible_genus_04	9.95818e-06	9.91653e-10	9.95818e-06	0	0	0	1	1
Peptococcus	0	0	0	1.426e-05	1.42344e-09	1.426e-05	1	1
CL500-29_marine_group	9.95818e-06	9.91653e-10	9.95818e-06	0	0	0	1	1
f__SRB2_Unclassified	9.98203e-06	9.9641e-10	9.98203e-06	0	0	0	1	1
SM1A02	0	0	0	1.42643e-05	1.4243e-09	1.42643e-05	1	1
Phreatobacter	0	0	0	1.426e-05	1.42344e-09	1.426e-05	1	1
f__Azospirillaceae_Unclassified	9.95818e-06	9.91653e-10	9.95818e-06	0	0	0	1	1
f__uncultured_Planctomycetales_bacterium_Unclassified	9.95818e-06	9.91653e-10	9.95818e-06	0	0	0	1	1
f__Pseudonocardiaceae_Unclassified	9.95818e-06	9.91653e-10	9.95818e-06	0	0	0	1	1
f__uncultured_organism_Unclassified	9.99001e-06	9.98003e-10	9.99001e-06	0	0	0	1	1
f__uncultured_prokaryote_Unclassified	9.95818e-06	9.91653e-10	9.95818e-06	0	0	0	1	1
f__Reyranellaceae_Unclassified	9.95818e-06	9.91653e-10	9.95818e-06	0	0	0	1	1
Allochromatium	9.99001e-06	9.98003e-10	9.99001e-06	0	0	0	1	1
Leptolyngbya_EcFYyyy-00	9.95818e-06	9.91653e-10	9.95818e-06	0	0	0	1	1
f__Saccharimonadaceae_Unclassified	9.98203e-06	9.9641e-10	9.98203e-06	0	0	0	1	1
Clostridium_sensu_stricto_10	9.95818e-06	9.91653e-10	9.95818e-06	0	0	0	1	1
f__uncultured_Merismopedia_sp._Unclassified	0	0	0	1.426e-05	1.42344e-09	1.426e-05	1	1
Aureispira	9.95818e-06	9.91653e-10	9.95818e-06	0	0	0	1	1
Ruminococcaceae_UCG-014	0	0	0	1.426e-05	1.42344e-09	1.426e-05	1	1
f__Clostridiales_vadinBB60_group_Unclassified	0	0	0	1.42586e-05	1.42316e-09	1.42586e-05	1	1
OLB13	0	0	0	1.42643e-05	1.4243e-09	1.42643e-05	1	1
Geobacter	9.95818e-06	9.91653e-10	9.95818e-06	0	0	0	1	1
Psychromonas	0	0	0	1.426e-05	1.42344e-09	1.426e-05	1	1
f__uncultured_Chloroflexus_sp._Unclassified	9.95818e-06	9.91653e-10	9.95818e-06	0	0	0	1	1
f__Nitrincolaceae_Unclassified	9.99001e-06	9.98003e-10	9.99001e-06	0	0	0	1	1
Blastochloris	0	0	0	1.426e-05	1.42344e-09	1.426e-05	1	1
Neochlamydia	0	0	0	1.42586e-05	1.42316e-09	1.42586e-05	1	1
IMCC26134	0	0	0	1.42586e-05	1.42316e-09	1.42586e-05	1	1
Pseudofulvimonas	0	0	0	1.42643e-05	1.4243e-09	1.42643e-05	1	1
f__Simkaniaceae_Unclassified	9.98203e-06	9.9641e-10	9.98203e-06	0	0	0	1	1
Nakamurella	0	0	0	1.42586e-05	1.42316e-09	1.42586e-05	1	1
Kribbella	0	0	0	0	0	0	1	1
f__Rubinisphaeraceae_Unclassified	0	0	0	1.42643e-05	1.4243e-09	1.42643e-05	1	1
Anaerosinus	0	0	0	1.42586e-05	1.42316e-09	1.42586e-05	1	1
Polymorphobacter	0	0	0	0	0	0	1	1
Rubus_hybrid_cultivar	0	0	0	0	0	0	1	1
f__Streptosporangiaceae_Unclassified	0	0	0	0	0	0	1	1
f__Vermiphilaceae_Unclassified	0	0	0	0	0	0	1	1
Winogradskyella	0	0	0	0	0	0	1	1
Desulfatitalea	0	0	0	0	0	0	1	1
Nocardia	0	0	0	0	0	0	1	1
Oocystis_solitaria	0	0	0	0	0	0	1	1
Caldicoprobacter	0	0	0	0	0	0	1	1
Ardenticatena	0	0	0	0	0	0	1	1
f__Mycoplasmataceae_Unclassified	0	0	0	0	0	0	1	1
f__uncultured_Chitinophagaceae_bacterium_Unclassified	0	0	0	0	0	0	1	1
Singulisphaera	0	0	0	0	0	0	1	1
Ureaplasma	0	0	0	0	0	0	1	1
Halocella	0	0	0	0	0	0	1	1
Cucumibacter	0	0	0	0	0	0	1	1
f__possible_family_01_Unclassified	0	0	0	0	0	0	1	1
Hoyosella	0	0	0	0	0	0	1	1
Cellulosimicrobium	0	0	0	0	0	0	1	1
Robiginitalea	0	0	0	0	0	0	1	1
Blastopirellula	0	0	0	0	0	0	1	1
E1B-B3-114	0	0	0	0	0	0	1	1

## Sheet: Age_Genus_diff
Taxon	Group1_mean	Group1_variance	Group1_standard	Group2_mean	Group2_variance	Group2_standard	P_Value	Q_Value
Catellicoccus	0.375554	0.137455	0.08992	0.374599	0.0991038	0.118986	0.943263	1
Bacteroides	0.0591891	0.0190769	0.0334988	0.112091	0.0388226	0.0744721	0.678474	1
Candidatus_Arthromitus	0.0401588	0.0273567	0.0401151	0.0911357	0.05814	0.0911357	0.739947	1
f__Peptostreptococcaceae_Unclassified	0.0524834	0.00618133	0.0190685	0.0128866	0.000654759	0.00967145	0.0623158	1
Cetobacterium	0.0489949	0.0178567	0.0324098	0.00248109	4.02512e-05	0.00239795	0.167842	1
Acinetobacter	0.0271376	0.0014498	0.00923483	0.0452711	0.00793605	0.0336708	0.732368	1
Unclassified_Unclassified	0.0308649	0.00238883	0.0118541	0.0223699	0.000360206	0.00717342	0.690737	1
f__Ruminococcaceae_Unclassified	0.0129548	0.000214298	0.00355046	0.0378136	0.00224914	0.017925	0.188947	1
Staphylococcus	0.0275001	0.0124514	0.0270636	0.000743022	2.90868e-06	0.000644613	0.473737	1
f__Erysipelotrichaceae_Unclassified	0.0167825	0.000426779	0.00501045	0.012657	9.25323e-05	0.00363578	0.668947	1
f__Rhodobacteraceae_Unclassified	0.0157696	0.000587573	0.00587904	0.0148118	0.00066333	0.00973455	0.906579	1
f__Lachnospiraceae_Unclassified	0.0120283	0.000355486	0.00457285	0.0161619	0.000437184	0.00790284	0.767421	1
Escherichia-Shigella	0.00162298	1.63495e-05	0.00098068	0.0405212	0.00580747	0.0288034	0.193211	1
Enterococcus	0.0020447	3.6474e-05	0.00146476	0.0345444	0.00528704	0.0274826	0.259632	1
Tyzzerella_3	0.00677091	6.49135e-05	0.00195408	0.0160217	0.000679669	0.00985371	0.534105	1
Fusobacterium	0.00884153	0.000225021	0.0036382	0.00776847	6.26141e-05	0.0029908	0.808231	1
f__Rhizobiaceae_Unclassified	0.00167427	1.9625e-05	0.00107444	0.023764	0.00383242	0.0233985	0.521947	1
Corynebacterium_1	0.0100801	0.00156926	0.00960778	0.000199836	6.99092e-08	9.99351e-05	0.348895	1
f__Prevotellaceae_Unclassified	0.00957585	0.00118537	0.0083503	2.84888e-05	5.68129e-09	2.84888e-05	0.00509046	1
Nodosilinea_PCC-7104	0.00681635	0.000247507	0.00381566	0.0015556	1.55619e-06	0.000471501	0.124959	1
f__Enterobacteriaceae_Unclassified	0.00584315	0.000435735	0.00506275	0.00219831	1.04796e-05	0.00122356	0.526897	1
RB41	0.00652278	0.000616917	0.00602406	1.42444e-05	1.42032e-09	1.42444e-05	0.0405276	1
f__Family_XIII_Unclassified	0.00527004	4.53157e-05	0.00163268	0.00243656	2.81728e-05	0.00200616	0.525877	1
Parabacteroides	0.00517869	0.000111019	0.00255549	0.00145686	8.27037e-06	0.00108696	0.298036	1
Butyricicoccus	0.00169851	3.41453e-06	0.000448168	0.00912542	0.00030454	0.00659589	0.0216701	1
Campylobacter	0.00514912	0.000107628	0.00251616	0.000228053	2.04583e-07	0.000170957	0.0663635	1
Oligella	0.00470494	0.00037632	0.00470494	0	0	0	0.114502	1
Microcoleus_SAG_1449-1a	0.00437384	0.000324291	0.0043676	0	0	0	0.114351	1
[Clostridium]_innocuum_group	0	0	0	0.0105905	0.000785106	0.0105905	0.396	1
Leifsonia	0.00289234	2.87213e-05	0.0012998	0.00328304	2.49025e-05	0.00188613	1	1
f__Micrococcaceae_Unclassified	0.00387988	0.00010685	0.00250705	0.000341964	4.80033e-07	0.00026187	0.114561	1
Methyloversatilis	0.00400345	0.000269087	0.00397852	0	0	0	0.114412	1
Mesorhizobium	0.00312596	3.4331e-05	0.00142108	0.00171051	6.44193e-06	0.00095931	0.678288	1
Amaricoccus	0.0029139	2.22496e-05	0.00114403	0.00216767	3.57286e-06	0.000714429	1	1
Aerococcus	0.00378744	0.000237485	0.00373761	4.27674e-05	6.15928e-09	2.96631e-05	0.189737	1
f__uncultured_Unclassified	0.00338085	6.94115e-05	0.00202065	0.000784311	1.35429e-06	0.000439852	0.680992	1
Blastocatella	0.00367398	0.000214398	0.00355129	0	0	0	0.189737	1
f__Burkholderiaceae_Unclassified	0.00297788	1.3696e-05	0.00089758	0.0015563	2.47213e-06	0.000594274	0.678335	1
f__Desulfovibrionaceae_Unclassified	0.00331574	3.77605e-05	0.00149037	2.85172e-05	5.69263e-09	2.85172e-05	0.189776	1
Lactobacillus	0.00106347	1.47109e-05	0.000930241	0.00530941	0.00019	0.00520989	0.0638498	1
f__Gemmatimonadaceae_Unclassified	0.00308123	8.4055e-05	0.0022236	5.69776e-05	2.27251e-08	5.69776e-05	0.330022	1
Serratia	0.000516854	2.65075e-06	0.000394875	0.005933	0.000155162	0.00470808	0.0276253	1
Sphingomonas	0.00255271	5.50101e-05	0.00179886	0.000656314	1.04338e-06	0.000386075	0.328933	1
f__Blastocatellaceae_Unclassified	0.00268485	7.01858e-05	0.00203189	1.42444e-05	1.42032e-09	1.42444e-05	0.33002	1
f__Ambiguous_taxa_Unclassified	0.00255156	9.16628e-05	0.00232205	0.0002851	1.63871e-07	0.000153004	0.328727	1
f__Chitinophagaceae_Unclassified	0.00262014	5.88836e-05	0.00186111	0	0	0	0.328727	1
GCA-900066225	0.00232171	5.00272e-06	0.000542474	0.000714271	2.14332e-06	0.000553343	0.329018	1
Psychrobacter	0.00252161	4.0068e-05	0.00153523	8.55233e-05	1.46852e-08	4.58026e-05	0.328727	1
f__uncultured_bacterium_Unclassified	0.00214287	3.1721e-05	0.00136599	0.000856327	3.40016e-06	0.000696949	1	1
Helicobacter	0.00228083	4.91071e-05	0.0016996	0.000442017	1.36766e-06	0.000442017	0.329018	1
Bacillus	0.00155491	2.38293e-05	0.00118394	0.00217167	2.42471e-05	0.00186115	0.632689	1
Ralstonia	0.00175717	4.7802e-06	0.000530272	0.00168396	2.23603e-06	0.000565184	1	1
Catenisphaera	0.00208616	1.34586e-05	0.000889765	0.000456509	4.91654e-07	0.000265021	0.329018	1
f__Bacillaceae_Unclassified	0.00214495	3.68532e-05	0.00147236	0.000285163	1.14073e-07	0.000127656	0.328812	1
f__Planococcaceae_Unclassified	0.00150373	9.00118e-06	0.000727655	0.00166918	4.42403e-06	0.000794987	1	1
Mycoplasma	0.00213895	3.47575e-05	0.00142988	1.42914e-05	1.42971e-09	1.42914e-05	0.328812	1
Exiguobacterium	0.000281907	3.81476e-07	0.000149799	0.00443674	2.94277e-05	0.00205036	0.0247809	1
f__JG30-KF-CM45_Unclassified	0.00182158	1.62544e-05	0.000977824	0.000641559	5.43272e-07	0.000278586	0.560723	1
Sanguibacter	0.000916963	6.98809e-06	0.000641143	0.00261126	1.18384e-05	0.00130046	0.585084	1
Mucispirillum	0.00142803	5.72189e-06	0.000580157	0.00115561	4.08064e-06	0.00076351	1	1
Myroides	0.00187609	5.94381e-05	0.00186986	0	0	0	0.560644	1
f__Sphingomonadaceae_Unclassified	0.00131635	7.68011e-06	0.000672139	0.00135676	6.02792e-06	0.000927972	1	1
Jeotgalicoccus	0.00180552	5.54184e-05	0.00180552	0	0	0	0.560677	1
Pseudomonas	0.000575589	8.84866e-07	0.000228147	0.00298297	2.24248e-05	0.00178984	0.205541	1
f__Beijerinckiaceae_Unclassified	0.00154547	1.35792e-05	0.000893744	0.000612669	1.8472e-06	0.000513698	0.560755	1
Rikenella	0.00175788	9.18576e-06	0.000735078	0	0	0	0.560677	1
Allorhizobium-Neorhizobium-Pararhizobium-Rhizobium	0.000305336	1.9109e-07	0.000106022	0.00346812	7.86886e-05	0.00335279	0.205176	1
Microvirga	0.00128613	4.52118e-06	0.000515705	0.00109881	2.55215e-06	0.000603815	1	1
f__Rikenellaceae_Unclassified	0.00164487	3.56426e-05	0.00144797	1.42444e-05	1.42032e-09	1.42444e-05	0.560677	1
Lactococcus	0.000964697	8.98558e-06	0.000727024	0.00140054	1.34074e-05	0.00138396	1	1
Hymenobacter	0.00105229	1.42056e-05	0.000914124	0.00101469	7.20719e-06	0.00101469	1	1
Blautia	0.00141672	3.03865e-05	0.00133695	5.712e-05	2.28389e-08	5.712e-05	1	1
Desulfovibrio	0.00134568	6.73274e-06	0.00062932	0.000228266	1.65397e-07	0.000153715	1	1
Salinarimonas	0.00131019	2.08398e-05	0.00110719	0.000285345	1.44502e-07	0.000143677	1	1
Truepera	0.00133949	2.38841e-05	0.0011853	0.000199463	1.95521e-07	0.000167128	1	1
Phascolarctobacterium	0.00137478	2.07056e-05	0.00110362	4.27332e-05	1.27829e-08	4.27332e-05	1	1
Paenalcaligenes	0.00127622	2.76883e-05	0.00127622	0	0	0	1	1
f__Coleofasciculaceae_Unclassified	0.00125767	1.03548e-05	0.000780452	1.42786e-05	1.42714e-09	1.42786e-05	1	1
Facklamia	0.00125269	2.6677e-05	0.00125269	0	0	0	1	1
f__Euzebyaceae_Unclassified	0.00114563	1.69408e-05	0.000998257	0.000213888	5.45086e-08	8.82436e-05	1	1
Tychonema_CCAP_1459-11B	0.000751507	5.09232e-06	0.00054731	0.00112531	8.86423e-06	0.00112531	0.498596	1
Proteus	0.00120564	2.47107e-05	0.00120564	0	0	0	1	1
Anaerofilum	0.00117009	7.68765e-06	0.000672469	4.28044e-05	6.18079e-09	2.97148e-05	1	1
f__Microbacteriaceae_Unclassified	0.00104612	6.3745e-06	0.000612348	0.00029933	2.25405e-07	0.000179446	1	1
Indibacter	0.00112208	8.22367e-06	0.000695518	2.85629e-05	2.37953e-09	1.84373e-05	1	1
Leptolyngbya_VRUC_135	0.00110992	1.38277e-05	0.000901884	0	0	0	1	1
Nitrospira	0.00108498	2.00121e-05	0.00108498	2.84888e-05	5.68129e-09	2.84888e-05	1	1
Flavisolibacter	0.00108736	1.6732e-05	0.000992087	0	0	0	1	1
f__Unknown_Family_Unclassified	0.000804894	1.01102e-06	0.000243869	0.000641772	4.71005e-07	0.000259396	1	1
Segetibacter	0.00106406	1.90233e-05	0.00105784	0	0	0	1	1
Paracoccus	0.000857911	2.05588e-06	0.000347756	0.000513704	6.27017e-07	0.000299289	1	1
Ferruginibacter	0.00105216	1.65178e-05	0.000985716	0	0	0	1	1
Burkholderia-Caballeronia-Paraburkholderia	0.000658325	8.00729e-07	0.000217029	0.000941604	2.09238e-06	0.000546728	0.498596	1
Stenotrophomonas	0.000857809	1.11233e-05	0.000808897	0.000442039	5.90358e-07	0.000290408	1	1
Ruminiclostridium_9	0.000305588	4.41974e-07	0.00016124	0.00178542	6.46943e-06	0.000961355	0.498006	1
f__WD2101_soil_group_Unclassified	0.00101113	1.6957e-05	0.000998736	0	0	0	1	1
f__AKIW781_Unclassified	0.000969931	1.44e-05	0.000920359	7.13643e-05	3.56501e-08	7.13643e-05	1	1
Phormidesmis_ANT.L52.6	0.000975885	1.619e-05	0.000975885	0	0	0	1	1
Luteolibacter	0.000287916	1.50777e-07	9.41766e-05	0.00162698	1.11958e-05	0.00126467	0.29184	1
Pleurocapsa_PCC-7319	0.000922404	1.24084e-05	0.000854345	5.7073e-05	1.28302e-08	4.28122e-05	1	1
Harryflintia	9.98802e-05	3.73709e-08	4.68859e-05	0.00207052	1.7595e-05	0.00158543	0.291545	1
Brevundimonas	0.00047006	7.85504e-07	0.000214956	0.00118458	3.29917e-06	0.00068652	0.498424	1
Thermoanaerobacter	0.000411542	1.00873e-06	0.000243592	0.00124264	3.99591e-06	0.000755543	0.498424	1
Paraclostridium	0	0	0	0.0021723	3.30321e-05	0.0021723	0.0850138	1
Negativibacillus	0.000687376	1.82241e-06	0.000327415	0.000399262	4.41393e-07	0.00025111	1	1
Afipia	0.000663974	7.2835e-07	0.000206988	0.000470475	3.37364e-07	0.000219533	1	1
Comamonas	0.000793156	1.01974e-05	0.000774497	9.97108e-05	6.95958e-08	9.97108e-05	1	1
f__Xanthomonadaceae_Unclassified	0.000610411	2.28889e-06	0.000366934	0.000542896	1.49416e-06	0.000462008	1	1
f__Caldilineaceae_Unclassified	0.000804886	6.19411e-06	0.000603622	5.70331e-05	6.16688e-09	2.96814e-05	1	1
f__Isosphaeraceae_Unclassified	0.000669854	1.64107e-06	0.000310699	0.000370804	1.28596e-07	0.000135539	1	1
Crinalium_SAG_22.89	0.000428469	3.12096e-06	0.000428469	0.000925886	6.00086e-06	0.000925886	0.498424	1
Clostridium_sensu_stricto_1	2.93402e-05	5.92276e-09	1.86654e-05	0.00191445	1.63759e-05	0.00152951	0.291424	1
Skermanella	0.0007683	9.55477e-06	0.000749697	8.5566e-05	1.47198e-08	4.58565e-05	1	1
f__uncultured_Acidobacteria_bacterium_Unclassified	0.000785878	1.04993e-05	0.000785878	0	0	0	1	1
Nostoc_PCC-73102	0.000781396	3.79461e-06	0.000472453	0	0	0	1	1
Anaeroplasma	0.000629175	1.73269e-06	0.000319253	0.000385083	6.72232e-07	0.000309892	1	1
f__Chromatiaceae_Unclassified	0.000458276	9.54222e-07	0.000236919	0.00071346	1.08948e-06	0.000394513	1	1
f__Corynebacteriaceae_Unclassified	0.000670016	9.76842e-07	0.000239711	0.000185401	5.78855e-08	9.0936e-05	1	1
f__Xanthobacteraceae_Unclassified	0.000728198	3.60287e-06	0.000460362	1.42714e-05	1.42572e-09	1.42714e-05	1	1
Blastococcus	0.000628618	2.48215e-06	0.000382111	0.000256456	3.54126e-07	0.000224921	1	1
Millionella	0.000723361	5.33936e-06	0.000560429	0	0	0	1	1
Collinsella	0.000399632	6.7626e-07	0.000199449	0.000755873	1.85444e-06	0.000514704	0.498424	1
Nesterenkonia	0.000569941	2.1939e-06	0.000359239	0.000356634	3.45481e-07	0.000222159	1	1
f__Longimicrobiaceae_Unclassified	0.000663717	4.88033e-06	0.000535797	0.0001282	1.15046e-07	0.0001282	1	1
f__Micromonosporaceae_Unclassified	0.000616774	1.25981e-06	0.000272225	0.000171089	5.54421e-08	8.89961e-05	1	1
f__Mitochondria_Unclassified	0.000558447	2.79545e-06	0.00040551	0.000271185	5.14787e-07	0.000271185	1	1
f__Devosiaceae_Unclassified	0.000293577	3.64174e-07	0.000146363	0.000957113	4.4633e-06	0.000798507	0.29184	1
Nocardioides	0.000593146	9.53418e-07	0.000236819	0.00021368	2.73171e-07	0.000197546	1	1
Tyzzerella	0.000205665	6.04291e-08	5.96209e-05	0.00114201	6.60761e-06	0.000971568	0.29184	1
Nordella	0.000662718	7.46631e-06	0.000662718	0	0	0	1	1
Terrimonas	0.000662718	7.46631e-06	0.000662718	0	0	0	1	1
f__Microscillaceae_Unclassified	0.000651062	6.2998e-06	0.00060875	0	0	0	1	1
Halomonas	0.000517016	5.58843e-07	0.00018131	0.000342478	2.49089e-07	0.000188638	1	1
Arsenophonus	0	0	0	0.00155574	1.69423e-05	0.00155574	0.291719	1
f__MWH-CFBk5_Unclassified	0.000622923	2.9103e-06	0.000413756	1.42786e-05	1.42714e-09	1.42786e-05	1	1
Gemmatimonas	0.000622908	4.07898e-06	0.000489836	2.85372e-05	2.37525e-09	1.84207e-05	1	1
Brachyspira	0.000605289	2.17117e-06	0.000357374	0	0	0	1	1
Flavonifractor	0.000199841	1.11036e-07	8.08179e-05	0.000985299	6.56955e-06	0.000968766	0.29184	1
f__Nitriliruptoraceae_Unclassified	0.000528744	3.51378e-06	0.000454635	0.000171079	6.53502e-08	9.66217e-05	1	1
Sellimonas	0	0	0	0.00144227	1.18034e-05	0.00129854	0.291719	1
Porphyrobacter	0.000534604	1.81632e-06	0.000326868	0.000156976	4.61435e-08	8.11907e-05	1	1
f__Clostridiaceae_1_Unclassified	0.000581762	5.39077e-06	0.00056312	4.27759e-05	2.84632e-09	2.01648e-05	1	1
Bryobacter	0.000581101	2.90818e-06	0.000413606	0	0	0	1	1
Anditalea	0.000581471	2.6533e-06	0.000395065	0	0	0	1	1
Lysobacter	0.000574925	4.27869e-06	0.000501685	2.85158e-05	2.3717e-09	1.84069e-05	1	1
f__TRA3-20_Unclassified	0.000568955	4.71887e-06	0.000526859	0	0	0	1	1
f__Acetobacteraceae_Unclassified	0.000505562	3.73486e-06	0.000468719	0.000171074	7.53332e-08	0.00010374	1	1
f__Nostocaceae_Unclassified	0.000523074	1.15902e-06	0.000261108	9.98333e-05	1.65989e-08	4.86958e-05	1	1
f__Promicromonosporaceae_Unclassified	0.000364083	1.02134e-06	0.00024511	0.000470065	1.54673e-06	0.000470065	1	1
FFCH7168	0.000552525	4.5322e-06	0.000516333	0	0	0	1	1
MND1	0.000545423	5.05726e-06	0.000545423	1.42444e-05	1.42032e-09	1.42444e-05	1	1
f__Roseiflexaceae_Unclassified	0.000545549	4.118e-06	0.000492174	0	0	0	1	1
Thiocapsa	0.000311395	3.19223e-07	0.000137032	0.00054218	4.25369e-07	0.00024651	1	1
Mycobacterium	0.000381729	2.93074e-07	0.0001313	0.0003707	1.94696e-07	0.000166775	1	1
metagenome	0.000492835	2.42975e-06	0.000378056	8.56044e-05	1.47256e-08	4.58657e-05	1	1
Geodermatophilus	0.000176218	1.39119e-07	9.04625e-05	0.000871209	3.16139e-06	0.000672033	0.29184	1
f__Fusobacteriaceae_Unclassified	0.000511572	1.64078e-06	0.000310671	2.85372e-05	2.37525e-09	1.84207e-05	1	1
Candidatus_Alysiosphaera	0.000329034	6.9117e-07	0.000201636	0.00047024	8.14219e-07	0.000341053	1	1
Steroidobacter	0.000504369	4.3246e-06	0.000504369	0	0	0	1	1
Erysipelatoclostridium	0.000464213	2.09887e-06	0.000351373	8.568e-05	5.13875e-08	8.568e-05	1	1
Rubrimonas	0.00045249	2.60869e-06	0.00039173	0.00012839	2.23305e-08	5.64807e-05	1	1
Prevotella_9	0.000152774	3.36971e-07	0.00014079	0.000814565	4.45841e-06	0.00079807	0.29184	1
Candidatus_Nitrocosmicus	0.000446277	1.47735e-06	0.000294793	9.97108e-05	6.95958e-08	9.97108e-05	1	1
f__Fimbriimonadaceae_Unclassified	0.000487746	2.84106e-06	0.000408805	0	0	0	1	1
Paenibacillus	0.00027574	7.90926e-07	0.000215697	0.000527256	1.15242e-06	0.000405748	1	1
f__A4b_Unclassified	0.000469672	1.29946e-06	0.000276476	4.28158e-05	6.18163e-09	2.97168e-05	1	1
Candidatus_Soleaferrea	0.000358554	2.03574e-07	0.00010943	0.000285485	3.47817e-07	0.000222908	1	1
Dongia	0.000463316	3.64925e-06	0.000463316	0	0	0	1	1
Lyngbya_PCC-7419	0.000246779	2.34619e-07	0.000117478	0.00052768	4.14343e-07	0.000243294	1	1
Faecalibacterium	0.000458422	1.85637e-06	0.000330452	1.42444e-05	1.42032e-09	1.42444e-05	1	1
Thermus	0.000429048	6.08647e-07	0.000189216	9.98958e-05	4.99101e-08	8.44394e-05	1	1
Lawsonella	2.9366e-05	9.68105e-09	2.38636e-05	0.00102892	6.94141e-06	0.000995806	0.291719	1
Chloroflexus	0.000182244	5.64616e-07	0.000182244	0.000657406	3.02528e-06	0.000657406	1	1
Kocuria	0.000411164	5.14509e-07	0.000173969	0.000114055	2.79695e-08	6.32111e-05	1	1
Pseudonocardia	0.000393705	1.34138e-06	0.0002809	0.000142458	1.12204e-07	0.000126606	1	1
f__Atopobiaceae_Unclassified	0.000446583	6.46021e-07	0.000194939	0	0	0	1	1
Fournierella	0.000423082	1.03411e-06	0.000246638	2.85244e-05	2.37313e-09	1.84124e-05	1	1
UTBCD1	0.000422347	2.53919e-06	0.000386476	0	0	0	1	1
Glutamicibacter	0.000423355	1.40353e-06	0.000287333	0	0	0	1	1
f__Rhodanobacteraceae_Unclassified	0.000376026	2.45155e-07	0.000120087	8.55361e-05	1.46988e-08	4.58239e-05	1	1
Rubrobacter	0.000328676	5.10888e-07	0.000173356	0.000185233	1.63799e-07	0.00015297	1	1
Candidatus_Xiphinematobacter	0.000299628	6.49662e-07	0.000195488	0.000256775	9.25909e-08	0.00011501	1	1
Rubellimicrobium	0.000269999	3.28211e-07	0.000138948	0.00032765	6.78425e-07	0.000311316	1	1
Marmoricola	0.000346541	4.93775e-07	0.000170428	0.000156787	6.24944e-08	9.44869e-05	1	1
Flavitalea	0.000387074	2.54705e-06	0.000387074	0	0	0	1	1
f__Intrasporangiaceae_Unclassified	0.000317232	2.67202e-07	0.00012537	0.000185362	8.11203e-08	0.00010765	1	1
f__uncultured_microorganism_Unclassified	0.000387079	2.46628e-06	0.000380888	0	0	0	1	1
Egicoccus	0.00034077	1.5102e-06	0.000298052	9.97991e-05	2.32112e-08	5.75837e-05	1	1
Rhodococcus	0.00028188	1.7825e-07	0.000102398	0.000285335	1.77768e-07	0.00015936	1	1
f__uncultured_forest_soil_bacterium_Unclassified	0.000275843	4.89268e-07	0.000169648	0.000242189	3.57436e-07	0.00022597	1	1
Pedomicrobium	0.000363622	2.17187e-06	0.000357431	1.42444e-05	1.42032e-09	1.42444e-05	1	1
Mastigocladopsis_PCC-10914	0.000370366	2.33191e-06	0.000370366	0	0	0	1	1
Scytonema_UTEX_2349	0.000370366	2.33191e-06	0.000370366	0	0	0	1	1
Roseococcus	0.000323169	8.26218e-07	0.000220457	0.000114153	4.80098e-08	8.28163e-05	1	1
f__Opitutaceae_Unclassified	0.000364399	1.57801e-06	0.00030467	0	0	0	1	1
f__Geminicoccaceae_Unclassified	0.000340161	1.89618e-06	0.000333976	5.69776e-05	2.27251e-08	5.69776e-05	1	1
endosymbionts8	0.000335097	1.83897e-06	0.000328899	7.13359e-05	1.56676e-08	4.73099e-05	1	1
f__Cyclobacteriaceae_Unclassified	0.000334859	9.01239e-07	0.000230248	2.85158e-05	2.3717e-09	1.84069e-05	1	1
Carnobacterium	0.000335044	6.26618e-07	0.000191989	1.42444e-05	1.42032e-09	1.42444e-05	1	1
Aquipuribacter	0.000287879	7.09403e-07	0.000204278	0.000142561	3.2675e-08	6.83217e-05	1	1
Nitriliruptor	0.000311393	9.2887e-07	0.000233751	8.55362e-05	1.13649e-08	4.02934e-05	1	1
Massilia	0.000311557	1.39943e-06	0.000286914	7.1222e-05	3.5508e-08	7.1222e-05	1	1
Turicibacter	0.000258392	2.49125e-07	0.000121055	0.000185462	1.07898e-07	0.000124153	1	1
Nitrincola	0.000328951	1.83955e-06	0.000328951	0	0	0	1	1
Oscillatoria_SAG_1459-8	0.000329083	1.84102e-06	0.000329083	0	0	0	1	1
f__Chroococcidiopsaceae_Unclassified	0.000323335	1.77728e-06	0.000323335	0	0	0	1	1
Roseomonas	0.000229175	3.12923e-07	0.000135673	0.000214093	3.20851e-07	0.000214093	1	1
f__Saprospiraceae_Unclassified	0.000310952	8.79705e-07	0.00022748	1.42444e-05	1.42032e-09	1.42444e-05	1	1
f__AKYG1722_Unclassified	0.000305018	1.28039e-06	0.000274439	2.84888e-05	5.68129e-09	2.84888e-05	1	1
f__Solibacteraceae__[Subgroup_3]_Unclassified	0.000311001	1.03147e-06	0.000246323	0	0	0	1	1
f__67-14_Unclassified	0.000258138	6.62338e-07	0.000197386	0.000156873	5.93543e-08	9.20825e-05	1	1
f__Gemmataceae_Unclassified	0.000235111	3.9569e-07	0.000152564	0.000171149	5.88223e-08	9.16689e-05	1	1
Pseudoxanthomonas	0.000293795	4.38671e-07	0.000160637	5.70388e-05	6.16084e-09	2.96668e-05	1	1
f__Caulobacteraceae_Unclassified	0.000282145	7.96834e-07	0.000216501	1.42444e-05	1.42032e-09	1.42444e-05	1	1
f__Phormidesmiaceae_Unclassified	0.000287717	1.40728e-06	0.000287717	0	0	0	1	1
Ruminococcaceae_UCG-005	0.000258739	2.35032e-07	0.000117581	5.712e-05	2.28389e-08	5.712e-05	1	1
Bradyrhizobium	0.000146746	1.20725e-07	8.42702e-05	0.000328627	4.92789e-07	0.000265327	1	1
Arthrobacter	0.000252716	2.7354e-07	0.000126849	9.98532e-05	3.65875e-08	7.22965e-05	1	1
Subgroup_10	0.000275675	1.12764e-06	0.000257549	0	0	0	1	1
Symplocastrum_CPER-KK1	0.000276162	9.47486e-07	0.000236082	0	0	0	1	1
Euzebya	0.000217434	2.37405e-07	0.000118174	0.000156846	3.26842e-08	6.83313e-05	1	1
f__Sporolactobacillaceae_Unclassified	0.000258414	4.18952e-07	0.000156985	1.42586e-05	1.42316e-09	1.42586e-05	1	1
Haliangium	0.000258134	8.48785e-07	0.000223447	0	0	0	1	1
f__Spirosomaceae_Unclassified	0.00025279	1.08634e-06	0.00025279	0	0	0	1	1
Streptomyces	0.000223034	3.63537e-07	0.000146234	8.56087e-05	3.46985e-08	7.04054e-05	1	1
Pontibacter	0.000252192	1.02896e-06	0.000246023	0	0	0	1	1
Catalinimonas	0.000252706	5.8177e-07	0.000184991	0	0	0	1	1
f__Ilumatobacteraceae_Unclassified	0.000234809	2.93403e-07	0.000131373	4.27603e-05	6.15833e-09	2.96608e-05	1	1
Gemmata	0.000217508	6.3578e-07	0.000193388	9.98731e-05	1.32895e-08	4.35717e-05	1	1
Deinococcus	0.000235065	2.17047e-07	0.000112993	5.70915e-05	2.28161e-08	5.70915e-05	1	1
f__uncultured_soil_bacterium_Unclassified	0.00023459	9.35555e-07	0.00023459	0	0	0	1	1
Ruminococcaceae_UCG-008	0.000164497	1.45693e-07	9.25754e-05	0.000185177	2.40034e-07	0.000185177	1	1
Stenotrophobacter	0.000234745	5.3947e-07	0.000178139	0	0	0	1	1
Ilumatobacter	0.000199706	1.57088e-07	9.61274e-05	9.97933e-05	1.65896e-08	4.86821e-05	1	1
f__Cyanobiaceae_Unclassified	0.000229091	8.92206e-07	0.000229091	0	0	0	1	1
SWB02	0.000234633	7.56645e-07	0.00021097	0	0	0	1	1
Clostridium_sensu_stricto_13	0.000158567	9.60359e-08	7.5161e-05	0.000213912	4.79045e-08	8.27254e-05	1	1
Pseudorhodoplanes	0.000229104	3.81466e-07	0.000149797	0	0	0	1	1
Bifidobacterium	0.00016456	2.6068e-07	0.000123831	0.000142914	1.42971e-07	0.000142914	1	1
Taonella	0.000223261	8.47377e-07	0.000223261	0	0	0	1	1
f__0319-6G20_Unclassified	0.000228989	3.75697e-07	0.00014866	0	0	0	1	1
f__Chloroflexaceae_Unclassified	0.000135129	5.22964e-08	5.5464e-05	0.000214	1.11189e-07	0.000126032	1	1
Defluviicoccus	8.22326e-05	2.89648e-08	4.12772e-05	0.000342103	2.94516e-07	0.000205119	1	1
Ellin6067	0.000211131	7.57799e-07	0.000211131	0	0	0	1	1
f__Ardenticatenaceae_Unclassified	0.000199599	3.2853e-07	0.000139015	0	0	0	1	1
Candidatus_Entotheonella	0.000199402	6.75938e-07	0.000199402	0	0	0	1	1
Acidibacter	0.000199402	6.75938e-07	0.000199402	0	0	0	1	1
Solirubrobacter	0.000170253	1.00478e-07	7.68795e-05	8.54664e-05	5.11316e-08	8.54664e-05	1	1
Ruminococcus_2	0.000152819	3.97012e-07	0.000152819	9.996e-05	6.9944e-08	9.996e-05	1	1
Hoeflea	9.3999e-05	7.0446e-08	6.4373e-05	0.000242636	3.12295e-07	0.000211219	1	1
Sphingobacterium	0.000182244	3.77341e-07	0.000148985	0	0	0	1	1
Cyclobacterium	0.000164524	1.03483e-07	7.80206e-05	5.70047e-05	1.27856e-08	4.27377e-05	1	1
Wilmottia_Ant-Ph58	0.000182244	5.64616e-07	0.000182244	0	0	0	1	1
Leptolyngbya_Es-Yyy1000	0.000176287	4.92178e-07	0.000170152	1.42444e-05	1.42032e-09	1.42444e-05	1	1
f__bacteriap25_Unclassified	0.000181808	5.61918e-07	0.000181808	0	0	0	1	1
f__Thermaceae_Unclassified	0.000182244	5.64616e-07	0.000182244	0	0	0	1	1
UTCFX1	0.000175943	5.2625e-07	0.000175943	0	0	0	1	1
Qipengyuania	0.000182204	4.23539e-07	0.000157842	0	0	0	1	1
Prosthecobacter	0	0	0	0.000428186	1.2834e-06	0.000428186	1	1
Aquiflexum	0.00017619	3.19546e-07	0.000137101	0	0	0	1	1
f__Nitrososphaeraceae_Unclassified	0.00017013	2.43274e-07	0.000119625	2.84888e-05	5.68129e-09	2.84888e-05	1	1
Chloronema	0.000164527	2.38342e-07	0.000118407	2.85301e-05	2.37406e-09	1.84161e-05	1	1
f__uncultured_Armatimonadetes_bacterium_Unclassified	0.000170486	4.94113e-07	0.000170486	0	0	0	1	1
Aquicella	0.000170106	3.67511e-07	0.000147032	0	0	0	1	1
Aureimonas	7.63473e-05	3.92859e-08	4.80722e-05	0.000227938	3.13883e-07	0.000211756	1	1
Devosia	6.46166e-05	1.23911e-08	2.69979e-05	0.000270941	1.58488e-07	0.00015047	1	1
Anaerobiospirillum	0.000170393	1.63039e-07	9.79312e-05	0	0	0	1	1
Conexibacter	0.00015871	3.65883e-07	0.000146706	1.42444e-05	1.42032e-09	1.42444e-05	1	1
f__Balneolaceae_Unclassified	5.8753e-05	5.86826e-08	5.8753e-05	0.000257246	4.63228e-07	0.000257246	1	1
f__A21b_Unclassified	0.000164213	4.58422e-07	0.000164213	0	0	0	1	1
Aeromonas	0.000111596	7.83558e-08	6.78908e-05	0.00012844	3.23504e-08	6.79815e-05	1	1
Anaerostipes	0.000164561	3.3701e-07	0.000140798	0	0	0	1	1
[Eubacterium]_brachy_group	0.000164589	1.83393e-07	0.000103864	0	0	0	1	1
Candidatus_Chloroploca	0.000105687	7.28259e-08	6.54513e-05	0.000142648	6.60524e-08	9.71394e-05	1	1
Thiobaca	8.81824e-05	1.32194e-07	8.81824e-05	0.000171274	2.05344e-07	0.000171274	1	1
Thiopseudomonas	0	0	0	0.000371577	9.66487e-07	0.000371577	1	1
Legionella	0.000152681	5.74012e-08	5.8108e-05	1.42729e-05	1.426e-09	1.42729e-05	1	1
Bosea	0.000111596	7.34131e-08	6.57147e-05	0.000114125	3.46881e-08	7.03949e-05	1	1
f__Geodermatophilaceae_Unclassified	0.000135112	1.12234e-07	8.12525e-05	4.27332e-05	1.27829e-08	4.27332e-05	1	1
f__Kineosporiaceae_Unclassified	0.000123226	1.03817e-07	7.81464e-05	7.1222e-05	3.5508e-08	7.1222e-05	1	1
Tsukamurella	7.63174e-05	5.04433e-08	5.44725e-05	0.000185263	1.40635e-07	0.000141742	1	1
Niastella	0.000152484	3.95272e-07	0.000152484	0	0	0	1	1
Lachnospira	0.000152849	3.9717e-07	0.000152849	0	0	0	1	1
Alistipes	0.000146891	2.84571e-07	0.000129381	1.42444e-05	1.42032e-09	1.42444e-05	1	1
f__Solirubrobacteraceae_Unclassified	0.000105738	4.54928e-08	5.17305e-05	0.000114012	5.1143e-08	8.54759e-05	1	1
Chryseolinea	0.000146619	3.65451e-07	0.000146619	0	0	0	1	1
Rubribacterium	6.46301e-05	1.73834e-08	3.19773e-05	0.000214069	1.91091e-07	0.000165223	1	1
f__Lactobacillaceae_Unclassified	5.8753e-06	5.86826e-10	5.8753e-06	0.000328276	7.54356e-07	0.000328276	1	1
f__Eggerthellaceae_Unclassified	0	0	0	0.00034272	8.22199e-07	0.00034272	1	1
Pajaroellobacter	0.000135178	2.10918e-07	0.000111387	0	0	0	1	1
Cellulomonas	7.04298e-05	2.20914e-08	3.60485e-05	0.000156831	7.25501e-08	0.000101805	1	1
Janthinobacterium	0.000129421	2.34797e-07	0.000117523	2.84888e-05	5.68129e-09	2.84888e-05	1	1
Nodularia_PCC-9350	1.17506e-05	2.3473e-09	1.17506e-05	0.000313989	6.20319e-07	0.000297686	1	1
Acidisoma	0.00014106	1.62366e-07	9.7729e-05	0	0	0	1	1
f__Anaerolineaceae_Unclassified	0.000134889	3.09318e-07	0.000134889	0	0	0	1	1
Parviterribacter	0.000135182	2.3215e-07	0.000116858	1.42444e-05	1.42032e-09	1.42444e-05	1	1
Hydrogenophaga	0.000135206	2.83337e-07	0.0001291	0	0	0	1	1
Candidatus_Solibacter	0.000134889	3.09318e-07	0.000134889	0	0	0	1	1
Bauldia	0.000129046	2.3206e-07	0.000116836	1.42586e-05	1.42316e-09	1.42586e-05	1	1
Hydrocarboniphaga	0.000129327	2.33176e-07	0.000117116	0	0	0	1	1
Weissella	5.8753e-06	5.86826e-10	5.8753e-06	0.00029973	6.28868e-07	0.00029973	1	1
Haematomicrobium	7.05118e-05	4.08687e-08	4.9031e-05	0.0001428	1.42743e-07	0.0001428	1	1
Caulobacter	0.000111625	1.89398e-07	0.000105551	4.28186e-05	1.2834e-08	4.28186e-05	1	1
Brachybacterium	0.000123445	1.91678e-07	0.000106185	0	0	0	1	1
f__Pedosphaeraceae_Unclassified	0.00012316	2.57862e-07	0.00012316	0	0	0	1	1
Coleofasciculus_CCY0602	0.000123354	1.21561e-07	8.45616e-05	0	0	0	1	1
Dietzia	5.87495e-05	2.87542e-08	4.11269e-05	0.000171173	6.55732e-08	9.67864e-05	1	1
Reyranella	0.000105664	9.38989e-08	7.432e-05	4.27332e-05	1.27829e-08	4.27332e-05	1	1
f__Succinivibrionaceae_Unclassified	0.000129285	9.32123e-08	7.40478e-05	0	0	0	1	1
Lachnospiraceae_NK4A136_group	0.000123431	2.58997e-07	0.000123431	0	0	0	1	1
Novosphingobium	7.04779e-05	1.71593e-08	3.17706e-05	0.000128328	3.55791e-08	7.12932e-05	1	1
Azoarcus	0.000105777	1.15441e-07	8.24055e-05	4.28186e-05	1.2834e-08	4.28186e-05	1	1
Pseudomuriella_schumacherensis	0.000123406	2.58894e-07	0.000123406	0	0	0	1	1
CHKCI001	0.000123357	2.58687e-07	0.000123357	0	0	0	1	1
f__Clostridiaceae_2_Unclassified	7.63139e-05	5.79073e-08	5.83636e-05	0.000114039	2.13087e-08	5.51733e-05	1	1
f__Sphingobacteriaceae_Unclassified	0.000117478	1.21277e-07	8.44626e-05	0	0	0	1	1
Alloprevotella	0.00011753	2.34824e-07	0.00011753	0	0	0	1	1
Paenarthrobacter	0.000111573	2.72262e-08	4.00193e-05	2.84888e-05	5.68129e-09	2.84888e-05	1	1
Sporocytophaga	0.000117562	2.11291e-07	0.000111485	0	0	0	1	1
Tumebacillus	9.97149e-05	1.16804e-07	8.28905e-05	4.27474e-05	6.15662e-09	2.96567e-05	1	1
f__Pirellulaceae_Unclassified	8.8146e-05	5.97733e-08	5.92965e-05	8.55931e-05	1.14066e-08	4.03672e-05	1	1
Aeromicrobium	8.80124e-05	5.95014e-08	5.91615e-05	7.1222e-05	3.5508e-08	7.1222e-05	1	1
Aliihoeflea	0.000105766	1.31573e-07	8.7975e-05	1.42444e-05	1.42032e-09	1.42444e-05	1	1
f__uncultured_actinobacterium_Unclassified	0.00010557	1.68327e-07	9.95066e-05	1.42444e-05	1.42032e-09	1.42444e-05	1	1
Belnapia	0.000111698	2.12098e-07	0.000111698	0	0	0	1	1
Cryomorpha	0.000117558	2.11249e-07	0.000111474	0	0	0	1	1
Gaiella	0.00011143	2.11085e-07	0.00011143	0	0	0	1	1
f__Diplorickettsiaceae_Unclassified	0.000105566	1.8945e-07	0.000105566	0	0	0	1	1
f__Rhizobiales_Incertae_Sedis_Unclassified	0.00011143	2.11085e-07	0.00011143	0	0	0	1	1
Adhaeribacter	0.00011143	2.11085e-07	0.00011143	0	0	0	1	1
Eubacterium	0.000111688	1.49673e-07	9.3831e-05	0	0	0	1	1
f__KF-JG30-B3_Unclassified	0.00011143	2.11085e-07	0.00011143	0	0	0	1	1
Tolypothrix_PCC-7601	0.000105777	1.90208e-07	0.000105777	0	0	0	1	1
f__uncultured_Acidobacterium_sp._Unclassified	0.000105566	1.8945e-07	0.000105566	0	0	0	1	1
Methylobacterium	9.99201e-05	9.73831e-08	7.56863e-05	1.42444e-05	1.42032e-09	1.42444e-05	1	1
f__Hyphomicrobiaceae_Unclassified	9.97665e-05	6.09005e-08	5.9853e-05	1.42729e-05	1.426e-09	1.42729e-05	1	1
Micrococcus	9.40166e-05	5.05136e-08	5.45104e-05	4.27617e-05	6.15852e-09	2.96612e-05	1	1
f__Mycobacteriaceae_Unclassified	5.2883e-05	2.25938e-08	3.64561e-05	0.000128456	1.15506e-07	0.000128456	1	1
Altererythrobacter	7.03906e-05	7.05329e-08	6.44127e-05	8.55803e-05	2.47022e-08	5.94045e-05	1	1
Hyphomicrobium	0.000105566	1.8945e-07	0.000105566	0	0	0	1	1
Arenimonas	9.97243e-05	1.14316e-07	8.20029e-05	0	0	0	1	1
f__Methyloligellaceae_Unclassified	8.79714e-05	1.31562e-07	8.79714e-05	2.84888e-05	5.68129e-09	2.84888e-05	1	1
Ruminococcaceae_NK4A214_group	9.994e-05	1.69796e-07	9.994e-05	0	0	0	1	1
f__uncultured_candidate_division_SAM_bacterium_Unclassified	9.40612e-05	1.50408e-07	9.40612e-05	0	0	0	1	1
Solibacillus	2.34871e-05	3.15191e-09	1.36164e-05	0.000185544	1.67793e-07	0.000154824	1	1
Microbacterium	4.11131e-05	7.54617e-09	2.10688e-05	0.000142485	8.56886e-08	0.00011064	1	1
Leptolyngbya_LEGE-06070	9.40236e-05	1.50288e-07	9.40236e-05	0	0	0	1	1
JGI_0001001-H03	9.38361e-05	1.49689e-07	9.38361e-05	0	0	0	1	1
Modestobacter	5.87237e-05	2.99651e-08	4.19839e-05	8.54664e-05	5.11316e-08	8.54664e-05	1	1
Cutibacterium	5.28977e-05	1.01337e-08	2.44152e-05	0.000114252	4.81364e-08	8.29255e-05	1	1
MM2	9.38361e-05	1.49689e-07	9.38361e-05	0	0	0	1	1
f__Actinomycetaceae_Unclassified	7.64154e-05	3.31236e-08	4.41412e-05	2.84888e-05	5.68129e-09	2.84888e-05	1	1
f__Nannocystaceae_Unclassified	9.38748e-05	8.63334e-08	7.12632e-05	1.42729e-05	1.426e-09	1.42729e-05	1	1
Ruminococcaceae_UCG-013	9.40331e-05	1.15443e-07	8.24062e-05	0	0	0	1	1
Slackia	5.87554e-05	8.80261e-09	2.27552e-05	9.99244e-05	4.996e-08	8.44816e-05	1	1
Breznakia	8.8156e-05	1.32115e-07	8.8156e-05	0	0	0	1	1
Pir4_lineage	7.6406e-05	4.81021e-08	5.31934e-05	4.27887e-05	6.16873e-09	2.96858e-05	1	1
Ohtaekwangia	8.21066e-05	1.14605e-07	8.21066e-05	0	0	0	1	1
Iamia	8.21804e-05	3.26194e-08	4.3804e-05	0	0	0	1	1
CAG-56	8.23036e-05	1.15156e-07	8.23036e-05	0	0	0	1	1
Atopostipes	8.23365e-05	1.15248e-07	8.23365e-05	0	0	0	1	1
Pseudohongiella	7.63396e-05	8.4109e-08	7.03391e-05	1.42714e-05	1.42572e-09	1.42714e-05	1	1
Rubrivirga	8.22771e-05	5.39604e-08	5.63395e-05	0	0	0	1	1
Paraprevotella	8.22871e-05	1.1511e-07	8.22871e-05	0	0	0	1	1
Roseimaritima	4.6993e-05	2.13447e-08	3.54341e-05	7.13202e-05	5.70108e-09	2.85384e-05	1	1
Leucobacter	4.11289e-05	1.00519e-08	2.43164e-05	9.99087e-05	3.33e-08	6.89721e-05	1	1
Chelativorans	8.22572e-05	4.76802e-08	5.29596e-05	0	0	0	1	1
Rhodomicrobium	4.10767e-05	1.00163e-08	2.42733e-05	9.97251e-05	4.97113e-08	8.4271e-05	1	1
Sutterella	8.22766e-05	4.89644e-08	5.3668e-05	0	0	0	1	1
Bdellovibrio	7.04298e-05	4.07593e-08	4.89653e-05	1.42729e-05	1.426e-09	1.42729e-05	1	1
Gillisia	3.5226e-05	1.11347e-08	2.55926e-05	9.97393e-05	4.97113e-08	8.4271e-05	1	1
PAUC26f	7.62419e-05	9.8818e-08	7.62419e-05	0	0	0	1	1
f__uncultured_Acidothermaceae_bacterium_Unclassified	7.62419e-05	9.8818e-08	7.62419e-05	0	0	0	1	1
Subdoligranulum	7.05201e-05	4.08797e-08	4.90376e-05	0	0	0	1	1
f__Mycoplasmataceae_Unclassified	7.05494e-05	3.5913e-08	4.59623e-05	1.42586e-05	1.42316e-09	1.42586e-05	1	1
Rikenellaceae_RC9_gut_group	7.63872e-05	4.92948e-08	5.38488e-05	0	0	0	1	1
f__Oligoflexaceae_Unclassified	7.64177e-05	8.43102e-08	7.04232e-05	0	0	0	1	1
Woeseia	7.03771e-05	8.41999e-08	7.03771e-05	0	0	0	1	1
f__Steroidobacteraceae_Unclassified	7.03771e-05	8.41999e-08	7.03771e-05	0	0	0	1	1
IMCC26207	5.2873e-05	1.51153e-08	2.98184e-05	4.27474e-05	6.15662e-09	2.96567e-05	1	1
Nitratireductor	7.04895e-05	8.44692e-08	7.04895e-05	0	0	0	1	1
Hyphomonas	6.46606e-05	7.10769e-08	6.46606e-05	1.42444e-05	1.42032e-09	1.42444e-05	1	1
Ruminiclostridium_5	6.46612e-05	4.73692e-08	5.27866e-05	2.856e-05	5.70972e-09	2.856e-05	1	1
Faecalitalea	7.05154e-05	2.09104e-08	3.50717e-05	0	0	0	1	1
Sporacetigenium	7.03771e-05	8.41999e-08	7.03771e-05	0	0	0	1	1
Luteimonas	6.46366e-05	2.48861e-08	3.82608e-05	1.42444e-05	1.42032e-09	1.42444e-05	1	1
Nannochloropsis_gaditana	7.04614e-05	8.44018e-08	7.04614e-05	0	0	0	1	1
f__Pseudonocardiaceae_Unclassified	5.86476e-06	5.84722e-10	5.86476e-06	0.00015708	1.72719e-07	0.00015708	1	1
Natronorubrum	5.28777e-05	4.75329e-08	5.28777e-05	2.85457e-05	5.70401e-09	2.85457e-05	1	1
f__Solimonadaceae_Unclassified	7.04052e-05	5.9357e-08	5.90897e-05	0	0	0	1	1
Sporomusa	3.52354e-05	1.48735e-08	2.95789e-05	7.13359e-05	2.23388e-08	5.64913e-05	1	1
f__Paenibacillaceae_Unclassified	7.04779e-05	4.08567e-08	4.90238e-05	0	0	0	1	1
Flavobacterium	7.04368e-05	3.33045e-08	4.42616e-05	0	0	0	1	1
Halorubrum	0	0	0	0.000157002	1.72546e-07	0.000157002	1	1
f__uncultured_gamma_proteobacterium_Unclassified	6.45123e-05	7.07513e-08	6.45123e-05	0	0	0	1	1
f__Clostridiaceae_4_Unclassified	4.69714e-05	1.50924e-08	2.97957e-05	5.70203e-05	1.2807e-08	4.27735e-05	1	1
Vitreoscilla	1.17541e-05	2.34871e-09	1.17541e-05	0.000142722	3.94668e-08	7.50874e-05	1	1
Peredibacter	4.6979e-05	1.13627e-08	2.58533e-05	7.12917e-05	5.68593e-09	2.85004e-05	1	1
Flaviaesturariibacter	6.45123e-05	7.07513e-08	6.45123e-05	0	0	0	1	1
f__uncultured_Chloroflexi_bacterium_Unclassified	7.04967e-05	4.08858e-08	4.90413e-05	0	0	0	1	1
f__BIrii41_Unclassified	6.45123e-05	7.07513e-08	6.45123e-05	0	0	0	1	1
Hirschia	6.45123e-05	7.07513e-08	6.45123e-05	0	0	0	1	1
Agromyces	4.10533e-05	2.86514e-08	4.10533e-05	4.27332e-05	1.27829e-08	4.27332e-05	1	1
Leptolyngbya_S2C11	5.87366e-05	2.87336e-08	4.11122e-05	0	0	0	1	1
Planktothrix_NIVA-CYA_15	5.86476e-05	5.84722e-08	5.86476e-05	0	0	0	1	1
Candidatus_Competibacter	2.34942e-05	3.15255e-09	1.36178e-05	8.55234e-05	2.46341e-08	5.93224e-05	1	1
Phormidium_IAM_M-71	5.87202e-05	4.74029e-08	5.28054e-05	0	0	0	1	1
Lacunisphaera	4.70306e-05	3.76019e-08	4.70306e-05	2.85315e-05	2.3743e-09	1.8417e-05	1	1
Ruminococcaceae_UCG-009	5.87777e-05	2.50366e-08	3.83763e-05	0	0	0	1	1
f__AKYH767_Unclassified	5.27828e-05	4.73625e-08	5.27828e-05	0	0	0	1	1
Ammoniphilus	5.86546e-05	4.729e-08	5.27424e-05	0	0	0	1	1
Methylocella	5.28989e-05	4.75709e-08	5.28989e-05	0	0	0	1	1
IS-44	5.27828e-05	4.73625e-08	5.27828e-05	0	0	0	1	1
f__uncultured_proteobacterium_Unclassified	5.27828e-05	4.73625e-08	5.27828e-05	0	0	0	1	1
f__SC-I-84_Unclassified	5.27828e-05	4.73625e-08	5.27828e-05	0	0	0	1	1
CENA533	5.27828e-05	4.73625e-08	5.27828e-05	0	0	0	1	1
Psychroglaciecola	1.7613e-05	2.78368e-09	1.27963e-05	7.1222e-05	3.5508e-08	7.1222e-05	1	1
Aquabacterium	5.29142e-05	3.01474e-08	4.21115e-05	0	0	0	1	1
Salinicoccus	5.28777e-05	4.75329e-08	5.28777e-05	0	0	0	1	1
Aliterella_CENA595	5.29094e-05	4.75899e-08	5.29094e-05	0	0	0	1	1
LD29	5.2893e-05	2.88608e-08	4.12031e-05	1.42586e-05	1.42316e-09	1.42586e-05	1	1
Virgisporangium	4.69251e-05	2.87252e-08	4.11062e-05	0	0	0	1	1
Catellatospora	4.69181e-05	3.74222e-08	4.69181e-05	0	0	0	1	1
Panacagrimonas	4.69181e-05	3.74222e-08	4.69181e-05	0	0	0	1	1
Apibacter	4.70024e-05	3.75569e-08	4.70024e-05	0	0	0	1	1
Ensifer	4.69181e-05	3.74222e-08	4.69181e-05	0	0	0	1	1
f__Microtrichaceae_Unclassified	4.10955e-05	1.37731e-08	2.84637e-05	2.84888e-05	5.68129e-09	2.84888e-05	1	1
f__unidentified_Unclassified	4.69181e-05	3.74222e-08	4.69181e-05	0	0	0	1	1
Gemella	4.70212e-05	3.75869e-08	4.70212e-05	0	0	0	1	1
Methylobacillus	4.70024e-05	3.75569e-08	4.70024e-05	0	0	0	1	1
f__Desulfarculaceae_Unclassified	4.69181e-05	3.74222e-08	4.69181e-05	0	0	0	1	1
f__uncultured_Gemmatimonadetes_bacterium_Unclassified	4.69181e-05	3.74222e-08	4.69181e-05	0	0	0	1	1
Proteiniphilum	4.70024e-05	3.75569e-08	4.70024e-05	0	0	0	1	1
Oscillatoria_PCC-6304	4.69673e-05	1.13554e-08	2.5845e-05	0	0	0	1	1
f__Enterococcaceae_Unclassified	2.35229e-05	1.91071e-09	1.06016e-05	7.14086e-05	9.04029e-09	3.5937e-05	1	1
Fimbriiglobus	2.3503e-05	3.15498e-09	1.3623e-05	5.69918e-05	1.27843e-08	4.27356e-05	1	1
Ruminiclostridium_1	0	0	0	9.98389e-05	2.32781e-08	5.76667e-05	1	1
Butyricimonas	4.11847e-05	2.88351e-08	4.11847e-05	0	0	0	1	1
Nevskia	4.70212e-05	3.75869e-08	4.70212e-05	0	0	0	1	1
Thiocystis	4.11518e-05	2.8789e-08	4.11518e-05	0	0	0	1	1
Halolamina	0	0	0	9.99101e-05	6.98742e-08	9.99101e-05	1	1
Algoriphagus	4.11048e-05	2.12473e-08	3.53531e-05	0	0	0	1	1
[Eubacterium]_hallii_group	4.11271e-05	2.87545e-08	4.11271e-05	0	0	0	1	1
Nannocystis	3.52307e-05	1.11423e-08	2.56014e-05	1.42586e-05	1.42316e-09	1.42586e-05	1	1
f__Sandaracinaceae_Unclassified	4.10533e-05	2.86514e-08	4.10533e-05	0	0	0	1	1
Romboutsia	1.17541e-05	1.10096e-09	8.04751e-06	8.55503e-05	2.13473e-08	5.52234e-05	1	1
Vulcaniibacterium	4.11518e-05	2.8789e-08	4.11518e-05	0	0	0	1	1
Sandaracinobacter	2.93824e-05	9.68949e-09	2.3874e-05	2.85372e-05	2.37525e-09	1.84207e-05	1	1
Williamsia	1.76107e-05	2.78227e-09	1.27931e-05	5.69776e-05	2.27251e-08	5.69776e-05	1	1
Thermoanaerobacterium	0	0	0	0.00010004	7.0056e-08	0.00010004	1	1
mle1-7	4.10533e-05	2.86514e-08	4.10533e-05	0	0	0	1	1
Streptococcus	3.52518e-05	2.11257e-08	3.52518e-05	0	0	0	1	1
f__Parachlamydiaceae_Unclassified	4.11353e-05	2.12809e-08	3.53811e-05	0	0	0	1	1
Gimesia	4.11436e-05	2.87775e-08	4.11436e-05	0	0	0	1	1
f__Nocardioidaceae_Unclassified	3.52096e-05	7.39095e-09	2.08509e-05	2.84888e-05	5.68129e-09	2.84888e-05	1	1
Vicinamibacter	4.10533e-05	2.86514e-08	4.10533e-05	0	0	0	1	1
Pseudoalteromonas	4.11436e-05	2.87775e-08	4.11436e-05	0	0	0	1	1
Paludibaculum	4.10533e-05	2.86514e-08	4.10533e-05	0	0	0	1	1
f__Rhodothermaceae_Unclassified	4.10533e-05	2.86514e-08	4.10533e-05	0	0	0	1	1
Actinomycetospora	4.11318e-05	1.0059e-08	2.4325e-05	0	0	0	1	1
Amnibacterium	2.93847e-05	9.69284e-09	2.38782e-05	1.42444e-05	1.42032e-09	1.42444e-05	1	1
JTB255_marine_benthic_group	1.762e-05	2.7864e-09	1.28026e-05	5.69776e-05	2.27251e-08	5.69776e-05	1	1
f__P3OB-42_Unclassified	3.51886e-05	2.105e-08	3.51886e-05	0	0	0	1	1
f__uncultured_rhodophyte_Unclassified	3.5273e-05	2.11511e-08	3.5273e-05	0	0	0	1	1
Gleocapsa	1.17547e-05	1.10107e-09	8.0479e-06	7.13059e-05	2.2297e-08	5.64383e-05	1	1
Moraxella	4.11447e-05	2.12896e-08	3.53883e-05	0	0	0	1	1
Candidatus_Cardinium	3.52518e-05	2.11257e-08	3.52518e-05	0	0	0	1	1
f__Desulfobulbaceae_Unclassified	2.34965e-05	9.38547e-09	2.34965e-05	4.28044e-05	6.17745e-09	2.97068e-05	1	1
Promicromonospora	3.52143e-05	7.39012e-09	2.08498e-05	1.42444e-05	1.42032e-09	1.42444e-05	1	1
Azospirillum	3.52518e-05	2.11257e-08	3.52518e-05	0	0	0	1	1
f__Blfdi19_Unclassified	3.51886e-05	2.105e-08	3.51886e-05	0	0	0	1	1
Litorilinea	3.51886e-05	2.105e-08	3.51886e-05	0	0	0	1	1
f__Halococcaceae_Unclassified	3.52518e-05	2.11257e-08	3.52518e-05	0	0	0	1	1
Corynebacterium	3.52589e-05	2.11342e-08	3.52589e-05	0	0	0	1	1
Rummeliibacillus	0	0	0	8.56287e-05	5.13259e-08	8.56287e-05	1	1
Rubritepida	5.86944e-06	5.85656e-10	5.86944e-06	7.1222e-05	3.5508e-08	7.1222e-05	1	1
Oscillibacter	1.76224e-05	5.27933e-09	1.76224e-05	4.284e-05	1.28469e-08	4.284e-05	1	1
Dyella	2.3503e-05	5.64849e-09	1.82281e-05	1.42444e-05	1.42032e-09	1.42444e-05	1	1
Haemophilus	2.93765e-05	1.46707e-08	2.93765e-05	0	0	0	1	1
Sporosarcina	1.17295e-05	2.33889e-09	1.17295e-05	5.70915e-05	2.28161e-08	5.70915e-05	1	1
Trichocoleus_SAG_26.92	3.52589e-05	2.11342e-08	3.52589e-05	0	0	0	1	1
f__Neisseriaceae_Unclassified	0	0	0	8.56372e-05	5.13361e-08	8.56372e-05	1	1
Lechevalieria	3.51886e-05	2.105e-08	3.51886e-05	0	0	0	1	1
Alkalibacterium	2.93706e-05	1.46648e-08	2.93706e-05	1.42714e-05	1.42572e-09	1.42714e-05	1	1
f__Stappiaceae_Unclassified	0	0	0	8.56372e-05	5.13361e-08	8.56372e-05	1	1
Jeotgalibacillus	1.76154e-05	5.27511e-09	1.76154e-05	2.85172e-05	5.69263e-09	2.85172e-05	1	1
Lutispora	2.34977e-05	5.64763e-09	1.82267e-05	2.85172e-05	5.69263e-09	2.85172e-05	1	1
Pirellula	2.93918e-05	9.69389e-09	2.38795e-05	0	0	0	1	1
Rhodoplanes	2.93238e-05	1.4618e-08	2.93238e-05	0	0	0	1	1
Euglena_carterae	2.93706e-05	1.46648e-08	2.93706e-05	0	0	0	1	1
f__uncultured_Anaerolineales_bacterium_Unclassified	2.93941e-05	1.46883e-08	2.93941e-05	0	0	0	1	1
Roseburia	2.93765e-05	1.46707e-08	2.93765e-05	0	0	0	1	1
Terrimicrobium	1.17483e-05	1.09986e-09	8.04348e-06	5.70601e-05	9.49626e-09	3.68322e-05	1	1
Jonesia	5.87413e-06	5.86592e-10	5.87413e-06	7.13487e-05	1.23577e-08	4.20164e-05	1	1
Luedemannella	2.93238e-05	1.4618e-08	2.93238e-05	0	0	0	1	1
Enhydrobacter	2.35341e-05	9.41553e-09	2.35341e-05	1.42586e-05	1.42316e-09	1.42586e-05	1	1
Pseudolabrys	2.93308e-05	9.64896e-09	2.38241e-05	0	0	0	1	1
Candidatus_Nitrososphaera	2.3459e-05	9.35555e-09	2.3459e-05	1.42729e-05	1.426e-09	1.42729e-05	1	1
Rhizocola	2.93238e-05	1.4618e-08	2.93238e-05	0	0	0	1	1
f__Entotheonellaceae_Unclassified	2.93238e-05	1.4618e-08	2.93238e-05	0	0	0	1	1
Rhodobaculum	2.93671e-05	2.19919e-09	1.13738e-05	0	0	0	1	1
Hydrotalea	1.76183e-05	1.53909e-09	9.51496e-06	4.27759e-05	2.84632e-09	2.01648e-05	1	1
Vibrio	2.93706e-05	1.46648e-08	2.93706e-05	0	0	0	1	1
f__Holosporaceae_Unclassified	2.93238e-05	1.4618e-08	2.93238e-05	0	0	0	1	1
Chthoniobacter	2.93484e-05	5.92399e-09	1.86674e-05	1.42444e-05	1.42032e-09	1.42444e-05	1	1
Bacillaria_paxillifer	5.86476e-06	5.84722e-10	5.86476e-06	4.28186e-05	1.2834e-08	4.28186e-05	1	1
Anaerobacterium	1.76259e-05	5.28143e-09	1.76259e-05	2.85315e-05	2.3743e-09	1.8417e-05	1	1
Halochromatium	2.34965e-05	9.38547e-09	2.34965e-05	0	0	0	1	1
Friedmanniella	2.35153e-05	9.40048e-09	2.35153e-05	0	0	0	1	1
Phormidium_SAG_37.90	2.93941e-05	1.46883e-08	2.93941e-05	0	0	0	1	1
Ellin6055	2.93238e-05	1.4618e-08	2.93238e-05	0	0	0	1	1
Paeniclostridium	0	0	0	4.27617e-05	6.16513e-09	2.96771e-05	1	1
Rubinisphaera	2.93777e-05	9.68281e-09	2.38658e-05	0	0	0	1	1
Fluviicola	2.93238e-05	1.4618e-08	2.93238e-05	0	0	0	1	1
Rivularia_PCC-7116	1.76347e-05	5.28671e-09	1.76347e-05	1.42786e-05	1.42714e-09	1.42786e-05	1	1
Candidatus_Lariskella	2.35012e-05	9.38922e-09	2.35012e-05	0	0	0	1	1
Pseudoflavonifractor	0	0	0	5.712e-05	2.28389e-08	5.712e-05	1	1
Holdemanella	2.35012e-05	9.38922e-09	2.35012e-05	0	0	0	1	1
Clostridium_sensu_stricto_10	0	0	0	5.70772e-05	1.28326e-08	4.28162e-05	1	1
Phaselicystis	2.3459e-05	9.35555e-09	2.3459e-05	0	0	0	1	1
Shewanella	2.35341e-05	9.41553e-09	2.35341e-05	0	0	0	1	1
Oceanicella	2.34696e-05	5.62966e-09	1.81977e-05	0	0	0	1	1
Cytophaga	2.93343e-05	9.64949e-09	2.38247e-05	0	0	0	1	1
Paludisphaera	0	0	0	5.70915e-05	2.28161e-08	5.70915e-05	1	1
Ochromonas_sp._CCMP1393	1.76247e-05	2.78772e-09	1.28056e-05	1.42714e-05	1.42572e-09	1.42714e-05	1	1
Xanthobacter	0	0	0	7.13359e-05	2.23388e-08	5.64913e-05	1	1
f__NS9_marine_group_Unclassified	1.17295e-05	2.33889e-09	1.17295e-05	2.84888e-05	5.68129e-09	2.84888e-05	1	1
Blastomonas	2.35041e-05	3.15542e-09	1.3624e-05	0	0	0	1	1
Thioalkalivibrio	1.17389e-05	2.34262e-09	1.17389e-05	2.84888e-05	5.68129e-09	2.84888e-05	1	1
Phreatobacter	5.87706e-06	5.87178e-10	5.87706e-06	4.28243e-05	6.18011e-09	2.97132e-05	1	1
f__Family_XVIII_Unclassified	2.3459e-05	9.35555e-09	2.3459e-05	0	0	0	1	1
Pseudofulvimonas	1.17565e-05	2.34965e-09	1.17565e-05	2.84888e-05	5.68129e-09	2.84888e-05	1	1
Rhodocytophaga	2.3459e-05	9.35555e-09	2.3459e-05	0	0	0	1	1
Methylotenera	2.34801e-05	4.3933e-09	1.60757e-05	0	0	0	1	1
[Ruminococcus]_gauvreauii_group	0	0	0	5.712e-05	2.28389e-08	5.712e-05	1	1
f__Polyangiaceae_Unclassified	2.3459e-05	9.35555e-09	2.3459e-05	0	0	0	1	1
Jeotgalibaca	2.35247e-05	9.408e-09	2.35247e-05	0	0	0	1	1
f__uncultured_Acidimicrobiales_bacterium_Unclassified	2.3459e-05	9.35555e-09	2.3459e-05	0	0	0	1	1
f__uncultured_deep-sea_bacterium_Unclassified	2.3459e-05	9.35555e-09	2.3459e-05	0	0	0	1	1
Neochlamydia	5.87178e-06	5.86123e-10	5.87178e-06	4.27901e-05	6.17556e-09	2.97022e-05	1	1
Nannochloropsis_limnetica	1.76154e-05	5.27511e-09	1.76154e-05	0	0	0	1	1
Kineococcus	1.76294e-05	5.28355e-09	1.76294e-05	0	0	0	1	1
Haloparvum	1.76259e-05	5.28143e-09	1.76259e-05	0	0	0	1	1
Ferrovibrio	2.35012e-05	9.38922e-09	2.35012e-05	0	0	0	1	1
Brevibacillus	2.35012e-05	9.38922e-09	2.35012e-05	0	0	0	1	1
Nocardia	1.17436e-05	2.34449e-09	1.17436e-05	2.85457e-05	5.70401e-09	2.85457e-05	1	1
Haloferula	5.86944e-06	5.85656e-10	5.86944e-06	4.27745e-05	2.84613e-09	2.01641e-05	1	1
f__env.OPS_17_Unclassified	2.3459e-05	9.35555e-09	2.3459e-05	0	0	0	1	1
Actinoplanes	1.17436e-05	2.34449e-09	1.17436e-05	1.42444e-05	1.42032e-09	1.42444e-05	1	1
Thermicanus	1.76294e-05	5.28355e-09	1.76294e-05	1.42444e-05	1.42032e-09	1.42444e-05	1	1
Faecalibaculum	1.76259e-05	5.28143e-09	1.76259e-05	0	0	0	1	1
Phormidesmis_ANT.LACV5.1	0	0	0	4.28143e-05	1.28315e-08	4.28143e-05	1	1
f__uncultured_Acidimicrobidae_bacterium_Unclassified	2.35112e-05	3.15581e-09	1.36248e-05	0	0	0	1	1
Parasegetibacter	1.75943e-05	5.2625e-09	1.75943e-05	0	0	0	1	1
f__Rubritaleaceae_Unclassified	1.17459e-05	1.09942e-09	8.04188e-06	1.42714e-05	1.42572e-09	1.42714e-05	1	1
f__Syntrophaceae_Unclassified	1.75943e-05	5.2625e-09	1.75943e-05	0	0	0	1	1
f__uncultured_Geothrix_sp._Unclassified	1.75943e-05	5.2625e-09	1.75943e-05	0	0	0	1	1
Herpetosiphon	1.75943e-05	5.2625e-09	1.75943e-05	0	0	0	1	1
OM27_clade	1.75943e-05	5.2625e-09	1.75943e-05	0	0	0	1	1
f__Methanobacteriaceae_Unclassified	1.76259e-05	2.78817e-09	1.28066e-05	1.42714e-05	1.42572e-09	1.42714e-05	1	1
f__Halobacteroidaceae_Unclassified	1.17295e-05	2.33889e-09	1.17295e-05	1.42444e-05	1.42032e-09	1.42444e-05	1	1
f__uncultured_Actinomycetales_bacterium_Unclassified	1.75943e-05	5.2625e-09	1.75943e-05	0	0	0	1	1
Empedobacter	1.76259e-05	5.28143e-09	1.76259e-05	0	0	0	1	1
bacterium_enrichment_culture_clone_B30_[2011]	1.75943e-05	5.2625e-09	1.75943e-05	0	0	0	1	1
Desulfomicrobium	1.76224e-05	5.27933e-09	1.76224e-05	0	0	0	1	1
f__Haloferacaceae_Unclassified	1.76154e-05	2.78558e-09	1.28007e-05	0	0	0	1	1
Desulfonatronobacter	0	0	0	4.28186e-05	1.2834e-08	4.28186e-05	1	1
Ruminococcus_1	0	0	0	4.28186e-05	1.2834e-08	4.28186e-05	1	1
[Ruminococcus]_torques_group	5.86476e-06	5.84722e-10	5.86476e-06	2.856e-05	5.70972e-09	2.856e-05	1	1
Alcaligenes	1.76435e-05	5.292e-09	1.76435e-05	0	0	0	1	1
Emticicia	1.76259e-05	5.28143e-09	1.76259e-05	0	0	0	1	1
Ruminococcaceae_UCG-014	1.76154e-05	2.78309e-09	1.2795e-05	1.42444e-05	1.42032e-09	1.42444e-05	1	1
Desmochloris_halophila	1.175e-05	1.10019e-09	8.04469e-06	0	0	0	1	1
Clostridium_sensu_stricto_8	1.17295e-05	2.33889e-09	1.17295e-05	2.8503e-05	2.36957e-09	1.83986e-05	1	1
Haliea	5.86944e-06	5.85656e-10	5.86944e-06	2.85158e-05	2.3717e-09	1.84069e-05	1	1
f__Limnochordaceae_Unclassified	1.75943e-05	5.2625e-09	1.75943e-05	0	0	0	1	1
f__uncultured_Acidobacteriales_bacterium_Unclassified	1.75943e-05	5.2625e-09	1.75943e-05	0	0	0	1	1
Nakamurella	5.87178e-06	5.86123e-10	5.87178e-06	2.8503e-05	2.36957e-09	1.83986e-05	1	1
f__Halieaceae_Unclassified	1.76218e-05	2.78521e-09	1.27998e-05	0	0	0	1	1
f__Amb-16S-1323_Unclassified	1.17295e-05	2.33889e-09	1.17295e-05	0	0	0	1	1
Leptospira	1.17559e-05	1.10129e-09	8.04871e-06	0	0	0	1	1
Salegentibacter	0	0	0	2.85429e-05	5.70287e-09	2.85429e-05	1	1
Caldicoprobacter	0	0	0	2.85457e-05	5.70401e-09	2.85457e-05	1	1
f__Methylococcaceae_Unclassified	5.87178e-06	5.86123e-10	5.87178e-06	2.85457e-05	5.70401e-09	2.85457e-05	1	1
Azotobacter	1.75943e-05	5.2625e-09	1.75943e-05	0	0	0	1	1
Saccharomonospora	1.75943e-05	5.2625e-09	1.75943e-05	0	0	0	1	1
f__Bradymonadaceae_Unclassified	1.76154e-05	5.27511e-09	1.76154e-05	0	0	0	1	1
Rubus_hybrid_cultivar	5.87178e-06	5.86123e-10	5.87178e-06	2.84888e-05	5.68129e-09	2.84888e-05	1	1
Desulfobulbus	1.17483e-05	2.34637e-09	1.17483e-05	0	0	0	1	1
Streptosporangium	1.17295e-05	2.33889e-09	1.17295e-05	0	0	0	1	1
f__A0839_Unclassified	1.17295e-05	2.33889e-09	1.17295e-05	0	0	0	1	1
Gracilibacillus	1.17295e-05	2.33889e-09	1.17295e-05	0	0	0	1	1
Thalassobacillus	1.17295e-05	2.33889e-09	1.17295e-05	0	0	0	1	1
f__Verrucomicrobiaceae_Unclassified	0	0	0	2.85457e-05	5.70401e-09	2.85457e-05	1	1
Halohasta	0	0	0	2.85457e-05	5.70401e-09	2.85457e-05	1	1
Belliella	1.17436e-05	2.34449e-09	1.17436e-05	0	0	0	1	1
Angustibacter	1.17577e-05	2.35012e-09	1.17577e-05	0	0	0	1	1
Arthrospira_PCC-7345	0	0	0	2.85457e-05	5.70401e-09	2.85457e-05	1	1
f__Phycisphaeraceae_Unclassified	1.17506e-05	2.3473e-09	1.17506e-05	0	0	0	1	1
f__Chthoniobacteraceae_Unclassified	1.17295e-05	2.33889e-09	1.17295e-05	0	0	0	1	1
Lacibacter	1.17295e-05	2.33889e-09	1.17295e-05	0	0	0	1	1
Rhodopirellula	0	0	0	2.85443e-05	2.37644e-09	1.84253e-05	1	1
Nostoc_PCC-7524	0	0	0	4.28044e-05	6.17745e-09	2.97068e-05	1	1
Rheinheimera	1.76195e-05	1.53929e-09	9.5156e-06	0	0	0	1	1
Mumia	0	0	0	2.85457e-05	5.70401e-09	2.85457e-05	1	1
f__Rhodocyclaceae_Unclassified	1.76013e-05	2.77865e-09	1.27848e-05	0	0	0	1	1
Caenimonas	1.17295e-05	2.33889e-09	1.17295e-05	0	0	0	1	1
Rickettsia	5.87706e-06	5.87178e-10	5.87706e-06	2.85172e-05	5.69263e-09	2.85172e-05	1	1
f__UBA12411_Unclassified	1.17295e-05	2.33889e-09	1.17295e-05	0	0	0	1	1
f__Veillonellaceae_Unclassified	1.1753e-05	2.34824e-09	1.1753e-05	0	0	0	1	1
SZB85	1.17295e-05	2.33889e-09	1.17295e-05	0	0	0	1	1
f__uncultured_archaeon_Unclassified	1.17295e-05	2.33889e-09	1.17295e-05	0	0	0	1	1
Cyanobacteria/Melainabacteria_group_bacterium_S15B-MN24_CBMW_12	1.17295e-05	2.33889e-09	1.17295e-05	0	0	0	1	1
f__Saccharimonadaceae_Unclassified	5.86944e-06	5.85656e-10	5.86944e-06	2.85173e-05	2.37194e-09	1.84078e-05	1	1
f__Staphylococcaceae_Unclassified	1.17624e-05	2.352e-09	1.17624e-05	0	0	0	1	1
f__Muribaculaceae_Unclassified	1.17506e-05	2.3473e-09	1.17506e-05	0	0	0	1	1
f__uncultured_Caldilineaceae_bacterium_Unclassified	1.17295e-05	2.33889e-09	1.17295e-05	0	0	0	1	1
Terrisporobacter	5.88235e-06	5.88235e-10	5.88235e-06	1.42729e-05	1.426e-09	1.42729e-05	1	1
Cellulosimicrobium	5.86476e-06	5.84722e-10	5.86476e-06	0	0	0	1	1
Oceanobacillus	1.17295e-05	2.33889e-09	1.17295e-05	0	0	0	1	1
Jiella	5.87824e-06	5.87413e-10	5.87824e-06	1.42714e-05	1.42572e-09	1.42714e-05	1	1
Nonomuraea	1.17295e-05	2.33889e-09	1.17295e-05	0	0	0	1	1
Cupriavidus	1.17418e-05	1.09866e-09	8.03908e-06	0	0	0	1	1
f__Thermomicrobiaceae_Unclassified	1.17295e-05	2.33889e-09	1.17295e-05	0	0	0	1	1
Polycyclovorans	1.17295e-05	2.33889e-09	1.17295e-05	0	0	0	1	1
f__uncultured_Caldilineae_bacterium_Unclassified	1.17295e-05	2.33889e-09	1.17295e-05	0	0	0	1	1
Dactylosporangium	1.17295e-05	2.33889e-09	1.17295e-05	0	0	0	1	1
Vulgatibacter	1.17295e-05	2.33889e-09	1.17295e-05	0	0	0	1	1
Clostridium_sensu_stricto_3	0	0	0	2.85172e-05	5.69263e-09	2.85172e-05	1	1
f__Coriobacteriaceae_Unclassified	1.17671e-05	2.35388e-09	1.17671e-05	0	0	0	1	1
Phocea	0	0	0	2.856e-05	5.70972e-09	2.856e-05	1	1
f__Acidobacteriaceae__[Subgroup_1]_Unclassified	1.17295e-05	2.33889e-09	1.17295e-05	0	0	0	1	1
Cnuella	1.17577e-05	2.35012e-09	1.17577e-05	0	0	0	1	1
Ardenticatena	1.17295e-05	2.33889e-09	1.17295e-05	0	0	0	1	1
Desertibacter	1.17295e-05	2.33889e-09	1.17295e-05	0	0	0	1	1
CL500-3	1.17295e-05	2.33889e-09	1.17295e-05	0	0	0	1	1
f__mle1-27_Unclassified	1.17295e-05	2.33889e-09	1.17295e-05	0	0	0	1	1
f__uncultured_Acetobacteraceae_bacterium_Unclassified	1.17295e-05	2.33889e-09	1.17295e-05	0	0	0	1	1
IMCC26134	1.17436e-05	2.34449e-09	1.17436e-05	0	0	0	1	1
Clostridium_sensu_stricto_7	1.17295e-05	2.33889e-09	1.17295e-05	0	0	0	1	1
f__uncultured_Planctomycetaceae_bacterium_Unclassified	0	0	0	2.84888e-05	5.68129e-09	2.84888e-05	1	1
f__uncultured_planctomycete_Unclassified	5.86944e-06	5.85656e-10	5.86944e-06	1.42586e-05	1.42316e-09	1.42586e-05	1	1
Ancylobacter	1.17412e-05	1.09855e-09	8.03868e-06	0	0	0	1	1
f__D05-2_Unclassified	5.86476e-06	5.84722e-10	5.86476e-06	0	0	0	1	1
f__SRB2_Unclassified	5.86944e-06	5.85656e-10	5.86944e-06	0	0	0	1	1
f__VHS-B3-70_Unclassified	5.86476e-06	5.84722e-10	5.86476e-06	0	0	0	1	1
Sulfurifustis	5.86476e-06	5.84722e-10	5.86476e-06	0	0	0	1	1
Cesiribacter	5.86476e-06	5.84722e-10	5.86476e-06	0	0	0	1	1
possible_genus_04	5.86476e-06	5.84722e-10	5.86476e-06	0	0	0	1	1
f__uncultured_Merismopedia_sp._Unclassified	5.87648e-06	5.87061e-10	5.87648e-06	0	0	0	1	1
Anaeromyxobacter	5.86476e-06	5.84722e-10	5.86476e-06	0	0	0	1	1
Hoyosella	0	0	0	1.42729e-05	1.426e-09	1.42729e-05	1	1
Kroppenstedtia	5.86476e-06	5.84722e-10	5.86476e-06	0	0	0	1	1
Candidatus_Stoquefichus	5.87648e-06	5.87061e-10	5.87648e-06	0	0	0	1	1
f__Fibrobacteraceae_Unclassified	5.86476e-06	5.84722e-10	5.86476e-06	0	0	0	1	1
f__KD3-93_Unclassified	5.86476e-06	5.84722e-10	5.86476e-06	0	0	0	1	1
f__Reyranellaceae_Unclassified	5.86476e-06	5.84722e-10	5.86476e-06	0	0	0	1	1
Phyllobacterium	5.87178e-06	5.86123e-10	5.87178e-06	1.428e-05	1.42743e-09	1.428e-05	1	1
Aureispira	5.86476e-06	5.84722e-10	5.86476e-06	0	0	0	1	1
Planoglabratella_opercularis	5.86476e-06	5.84722e-10	5.86476e-06	1.42729e-05	1.426e-09	1.42729e-05	1	1
Saccharothrix	5.86476e-06	5.84722e-10	5.86476e-06	0	0	0	1	1
Allochromatium	5.87413e-06	5.86592e-10	5.87413e-06	0	0	0	1	1
Geminicoccus	1.17342e-05	1.09723e-09	8.03386e-06	0	0	0	1	1
f__Thermomonosporaceae_Unclassified	5.86476e-06	5.84722e-10	5.86476e-06	0	0	0	1	1
Polyangium	5.86476e-06	5.84722e-10	5.86476e-06	0	0	0	1	1
Oocystis_solitaria	5.87178e-06	5.86123e-10	5.87178e-06	0	0	0	1	1
Hafnia-Obesumbacterium	0	0	0	1.42729e-05	1.426e-09	1.42729e-05	1	1
f__Vermiphilaceae_Unclassified	5.87178e-06	5.86123e-10	5.87178e-06	0	0	0	1	1
Robiginitalea	5.87413e-06	5.86592e-10	5.87413e-06	0	0	0	1	1
Planktosalinus	5.87765e-06	5.87295e-10	5.87765e-06	0	0	0	1	1
Methyloceanibacter	5.86476e-06	5.84722e-10	5.86476e-06	0	0	0	1	1
Kribbella	5.86476e-06	5.84722e-10	5.86476e-06	0	0	0	1	1
Synechocystis_PCC-6803	5.87413e-06	5.86592e-10	5.87413e-06	0	0	0	1	1
f__possible_family_01_Unclassified	0	0	0	1.42714e-05	1.42572e-09	1.42714e-05	1	1
f__Cellulomonadaceae_Unclassified	5.87178e-06	5.86123e-10	5.87178e-06	0	0	0	1	1
Pseudoxanthobacter	0	0	0	1.42729e-05	1.426e-09	1.42729e-05	1	1
f__Desulfobacteraceae_Unclassified	0	0	0	1.42586e-05	1.42316e-09	1.42586e-05	1	1
Methanobacterium	5.87178e-06	5.86123e-10	5.87178e-06	0	0	0	1	1
Aliidiomarina	0	0	0	1.42714e-05	1.42572e-09	1.42714e-05	1	1
Anaerosinus	5.87178e-06	5.86123e-10	5.87178e-06	0	0	0	1	1
f__Simkaniaceae_Unclassified	5.86944e-06	5.85656e-10	5.86944e-06	0	0	0	1	1
Thermoactinomyces	5.86476e-06	5.84722e-10	5.86476e-06	0	0	0	1	1
f__Family_XI_Unclassified	5.86476e-06	5.84722e-10	5.86476e-06	0	0	0	1	1
Acidiphilium	5.8753e-06	5.86826e-10	5.8753e-06	0	0	0	1	1
Blastopirellula	5.87648e-06	5.87061e-10	5.87648e-06	0	0	0	1	1
Erysipelotrichaceae_UCG-003	0	0	0	1.428e-05	1.42743e-09	1.428e-05	1	1
f__uncultured_Chloroflexus_sp._Unclassified	5.86476e-06	5.84722e-10	5.86476e-06	0	0	0	1	1
CL500-29_marine_group	5.86476e-06	5.84722e-10	5.86476e-06	0	0	0	1	1
f__uncultured_Planctomycetales_bacterium_Unclassified	5.86476e-06	5.84722e-10	5.86476e-06	0	0	0	1	1
f__Magnetospirillaceae_Unclassified	0	0	0	1.428e-05	1.42743e-09	1.428e-05	1	1
Leptolyngbya_EcFYyyy-00	5.86476e-06	5.84722e-10	5.86476e-06	0	0	0	1	1
Thermobaculum	5.86476e-06	5.84722e-10	5.86476e-06	0	0	0	1	1
Salinithrix	5.86476e-06	5.84722e-10	5.86476e-06	0	0	0	1	1
Tunicatimonas	0	0	0	1.42444e-05	1.42032e-09	1.42444e-05	1	1
f__Segniliparaceae_Unclassified	0	0	0	1.42729e-05	1.426e-09	1.42729e-05	1	1
Coxiella	0	0	0	1.42786e-05	1.42714e-09	1.42786e-05	1	1
Dyadobacter	5.86476e-06	5.84722e-10	5.86476e-06	0	0	0	1	1
OLB13	5.87824e-06	5.87413e-10	5.87824e-06	0	0	0	1	1
Candidatus_Berkiella	5.87648e-06	5.87061e-10	5.87648e-06	0	0	0	1	1
Blastochloris	5.87648e-06	5.87061e-10	5.87648e-06	0	0	0	1	1
f__Bacteriovoracaceae_Unclassified	5.86476e-06	5.84722e-10	5.86476e-06	0	0	0	1	1
f__Streptosporangiaceae_Unclassified	5.86476e-06	5.84722e-10	5.86476e-06	0	0	0	1	1
f__Clostridiales_vadinBB60_group_Unclassified	5.87178e-06	5.86123e-10	5.87178e-06	0	0	0	1	1
f__Eubacteriaceae_Unclassified	0	0	0	1.42714e-05	1.42572e-09	1.42714e-05	1	1
Aurantimonas	5.87824e-06	5.87413e-10	5.87824e-06	0	0	0	1	1
Dysgonomonas	0	0	0	1.428e-05	1.42743e-09	1.428e-05	1	1
f__uncultured_organism_Unclassified	5.87413e-06	5.86592e-10	5.87413e-06	0	0	0	1	1
Bracteacoccus_minor	5.86476e-06	5.84722e-10	5.86476e-06	0	0	0	1	1
f__uncultured_Chitinophagaceae_bacterium_Unclassified	5.86476e-06	5.84722e-10	5.86476e-06	0	0	0	1	1
Winogradskyella	5.87883e-06	5.8753e-10	5.87883e-06	0	0	0	1	1
f__Azospirillaceae_Unclassified	5.86476e-06	5.84722e-10	5.86476e-06	0	0	0	1	1
