# Supplementary material for: Gut microbiome in two high-altitude bird populations showed heterogeneity in sex and life stage
Source: FEMS Microbes. 2024 Jul 4;5:xtae020. doi: 10.1093/femsmc/xtae020 (PMC11462087; doi:10.1093/femsmc/xtae020)
Supplement: xtae020_Supplemental_Files [file xtae020_supplemental_files.zip › Supplementary_file3_diversity_test.xlsx]

## Sheet: alpha
		adult_male	adult _female	juvenile_male	juvenile_female
	KP	7	10	5	2
	TSP	2	5	1	1
	sum	9	15	6	3	all 33
#species and sex
chao1 Df Sum Sq Mean Sq F value Pr(>F)					simpson Df Sum Sq Mean Sq F value Pr(>F)					shannon Df Sum Sq Mean Sq F value Pr(>F)
species 1 111439 111439 1.057 0.312					species 1 0.0098 0.00985 0.194 0.663					species 1 0.00 0.004 0.002 0.969
sex_type 1 4247 4247 0.040 0.842					sex_type 1 0.0896 0.08957 1.762 0.195					sex_type 1 11.57 11.569 4.184 0.050 *
species:sex_type 1 20362 20362 0.193 0.664					species:sex_type 1 0.0015 0.00151 0.030 0.864					species:sex_type 1 0.70 0.696 0.252 0.620
Residuals 29 3056391 105393					Residuals 29 1.4740 0.05083					Residuals 29 80.19 2.765
#species and age
chao1 Df Sum Sq Mean Sq F value Pr(>F)					simpson Df Sum Sq Mean Sq F value Pr(>F)					shannon Df Sum Sq Mean Sq F value Pr(>F)
species 1 111439 111439 1.134 0.296					species 1 0.0098 0.00985 0.185 0.671					species 1 0.00 0.0044 0.001 0.970
age_type 1 47416 47416 0.483 0.493					age_type 1 0.0090 0.00895 0.168 0.685					age_type 1 2.14 2.1378 0.687 0.414
species:age_type 1 184893 184893 1.882 0.181					species:age_type 1 0.0083 0.00833 0.156 0.696					species:age_type 1 0.09 0.0916 0.029 0.865
Residuals 29 2848692 98231					Residuals 29 1.5478 0.05337					Residuals 29 90.23 3.1114
#sex and age
chao1 Df Sum Sq Mean Sq F value Pr(>F)					simpson Df Sum Sq Mean Sq F value Pr(>F)					shannon Df Sum Sq Mean Sq F value Pr(>F)
sex_type 1 215 215 0.002 0.964					sex_type 1 0.0966 0.0966 2.457 0.12788					sex_type 1 11.25 11.246 4.840 0.0359 *
age_type 1 64007 64007 0.609 0.441					age_type 1 0.0004 0.0004 0.011 0.91664					age_type 1 0.36 0.360 0.155 0.6968
sex_type:age_type 1 82266 82266 0.783 0.383					sex_type:age_type 1 0.3381 0.3381 8.603 0.00649 **					sex_type:age_type 1 13.48 13.476 5.800 0.0226 *
Residuals 29 3045950 105033					Residuals 29 1.1398 0.0393					Residuals 29 67.38 2.323
#KP only sex and age
chao1 Df Sum Sq Mean Sq F value Pr(>F)					simpson Df Sum Sq Mean Sq F value Pr(>F)					shannon Df Sum Sq Mean Sq F value Pr(>F)
sex_type 1 16329 16329 0.118 0.735					sex_type 1 0.0776 0.07763 1.559 0.226					sex_type 1 11.31 11.308 3.638 0.0709 .
age_type 1 243 243 0.002 0.967					age_type 1 0.0016 0.00162 0.033 0.859					age_type 1 0.27 0.269 0.087 0.7716
sex_type:age_type 1 36935 36935 0.267 0.611					sex_type:age_type 1 0.1372 0.13723 2.755 0.113					sex_type:age_type 1 6.70 6.704 2.157 0.1575
Residuals 20 2769024 138451					Residuals 20 0.9962 0.04981					Residuals 20 62.16 3.108
#KP adult compare male female
Manny-Whitte U test
chao1					simpson					shannon
W = 31, p-value = 0.7396					W = 54, p-value = 0.07024					W = 53, p-value = 0.08782
alternative hypothesis: true location shift is not equal to 0					alternative hypothesis: true location shift is not equal to 0					alternative hypothesis: true location shift is not equal to 0

## Sheet: beta
Adonis	R square to expain the variance
#species									#species and sex
Df SumsOfSqs MeanSqs F.Model R2 Pr(>F)									Df SumsOfSqs MeanSqs F.Model R2 Pr(>F)
species 1 -2622 -2621.97 -5.634 -0.22211 0.761									species 1 -2622.0 -2622.0 -2.8637 -0.22211 0.669
Residuals 31 14427 465.38 1.22211									sex_type 1 -10011.9 -10011.9 -10.9347 -0.84812 0.842
Total 32 11805 1.00000									species:sex_type 1 -2113.8 -2113.8 -2.3086 -0.17906 0.637
									Residuals 29 26552.4 915.6 2.24929
									Total 32 11804.8 1.00000
#age
Df SumsOfSqs MeanSqs F.Model R2 Pr(>F)									#species and age								#Adult compare species
age_type 1 9587.4 9587.4 134.03 0.81216 0.009 **									Df SumsOfSqs MeanSqs F.Model R2 Pr(>F)								Df SumsOfSqs MeanSqs F.Model R2 Pr(>F)
Residuals 31 2217.4 71.5 0.18784									species 1 -2622.0 -2622.0 -59.474 -0.22211 0.988								species 1 -429884 -429884 -6.3936 -0.40968 0.777
Total 32 11804.8 1.00000									age_type 1 10113.0 10113.0 229.393 0.85669 0.007 **								Residuals 22 1479200 67236 1.40968
									species:age_type 1 3035.2 3035.2 68.848 0.25712 0.047 *								Total 23 1049316 1.00000
									Residuals 29 1278.5 44.1 0.10830
									Total 32 11804.8 1.00000
#species age sex									#KP age						#KP sex						#KP sex age
Df SumsOfSqs MeanSqs F.Model R2 Pr(>F)									Df SumsOfSqs MeanSqs F.Model R2 Pr(>F)						Df SumsOfSqs MeanSqs F.Model R2 Pr(>F)						Df SumsOfSqs MeanSqs F.Model R2 Pr(>F)
species 1 -2622.0 -2622.0 -71.994 -0.22211 0.941									age_type 1 137892 137892 771.17 0.97226 0.241						sex_type 1 -139377 -139377 -10.904 -0.98273 0.914						age_type 1 137892 137892 375.21 0.97226 0.414
age_type 1 10113.0 10113.0 277.682 0.85669 0.022 *									Residuals 22 3934 179 0.02774						Residuals 22 281203 12782 1.98273						sex_type 1 -178022 -178022 -484.41 -1.25521 0.839
sex_type 1 -10055.4 -10055.4 -276.100 -0.85181 0.995									Total 23 141826 1.00000						Total 23 141826 1.00000						age_type:sex_type 1 174606 174606 475.11 1.23113 0.277
species:age_type 1 3055.0 3055.0 83.884 0.25879 0.092 .																					Residuals 20 7350 368 0.05182
species:sex_type 1 -2416.8 -2416.8 -66.359 -0.20473 0.933																					Total 23 141826 1.00000
age_type:sex_type 1 9676.7 9676.7 265.702 0.81973 0.019 *
species:age_type:sex_type 1 3143.7 3143.7 86.319 0.26631 0.073 .
Residuals 25 910.5 36.4 0.07713
Total 32 11804.8 1.00000
#KP adult compare female and males
Df SumsOfSqs MeanSqs F.Model R2 Pr(>F)
sex_type 1 -1100.2 -1100.15 -5.3694 -0.55753 0.888
Residuals 15 3073.4 204.89 1.55753
Total 16 1973.2 1.00000
